# Supplementary material for: Supply chain stability: A study on the enabling effect of state-owned capital
Source: PLoS One. 2026 Mar 12;21(3):e0342691. doi: 10.1371/journal.pone.0342691 (PMC12981443; doi:10.1371/journal.pone.0342691)
Supplement: S1 Table — (XLSX) [file pone.0342691.s001.xlsx]

## Sheet: Sheet1
id	year	SOE	Size	Lev	EM	ROA	ROE	TobinQ	SA	SA_abs	FirmAge	Dual	Board	Indep	Inst	Top1	Opinion	AuditFee	Big4	PROVINCECODE	CITYCODE	State1	State2	State3	SRS	CRS
2	2022	1	26.426	0.769515	4.33867	0.021371	0.0927217	0.908089	-3.26345	3.26345	3.66356	0	2.3979	0.3636	0.693348	0.278815	1	16.133	1	440000	440300	30.61	0.515928	1	0.2	0.2
4	2013	0	19.5486	0.403239	1.67571	0.023938	0.0401132	4.43923	-3.82999	3.82999	3.3322	0	2.19722	0.3333	0.356	0.260961	1	12.948	0	440000	440300	0	0	0	0.4	0.8
4	2014	0	19.6394	0.534754	2.1494	0.046189	0.0992788	4.39582	-3.95374	3.95374	3.3673	0	2.19722	0.3333	0.361328	0.260961	1	12.948	0	440000	440300	0	0	0	0.4	0.2
4	2015	0	19.8037	0.590402	2.44142	0.0172	0.0419924	10.1469	-4.03137	4.03137	3.4012	1	2.19722	0.3333	0.528885	0.284182	1	12.948	0	440000	440300	0	0	0	0.4	0.6
4	2016	0	19.7343	0.203456	1.25542	0.17753	0.222875	11.4615	-3.92875	3.92875	3.43399	1	2.19722	0.3333	0.510811	0.284182	1	13.1616	0	440000	440300	0.93	0.0172542	1	0.2	0.4
4	2017	0	19.8947	0.315247	1.46038	0.021917	0.0320071	7.22984	-4.01722	4.01722	3.46574	1	2.19722	0.3333	0.511561	0.284327	0	13.039	0	440000	440300	0	0	0	0.2	0.4
4	2020	0	21.1702	0.0682637	1.07327	0.039647	0.0425517	1.63727	-4.45448	4.45448	3.55535	1	2.07944	0.375	0.474332	0.144662	1	13.7101	0	440000	440300	0	0	0	1	1
4	2021	0	20.8281	0.146164	1.17118	-0.270239	-0.536332	2.39752	-4.4537	4.4537	3.58352	1	2.19722	0.3333	0.437085	0.153054	0	14.0779	0	440000	440300	0	0	0	1	1
8	2014	0	20.3288	0.112276	1.12648	0.011522	0.0129793	5.39696	-3.97611	3.9761	3.2581	0	1.94591	0.4286	0.577374	0.514804	1	13.3047	0	440000	440300	0	0	0	0	0
8	2015	0	22.0012	0.189809	1.23428	0.052909	0.0653044	2.88737	-4.19162	4.19162	3.29584	0	1.94591	0.4286	0.421495	0.282176	1	13.7101	0	110000	110000	0	0	0	0	0
8	2016	1	22.8265	0.246583	1.32729	0.064758	0.0859524	2.29995	-4.22959	4.22959	3.3322	0	1.94591	0.4286	0.341211	0.124596	1	13.9108	0	110000	110000	12.46	0.295121	1	1	1
8	2017	1	23.0915	0.326949	1.48577	0.08331	0.12378	2.16656	-4.25651	4.25651	3.3673	0	1.94591	0.4286	0.448061	0.124187	1	14.0779	0	110000	110000	12.42	0.274718	1	1	1
8	2018	1	23.0714	0.29251	1.41345	0.032666	0.0461717	1.30841	-4.29772	4.29772	3.4012	0	2.19722	0.3333	0.454654	0.2	1	14.1871	0	110000	110000	33.51	0.629887	1	1	1
8	2019	1	23.2119	0.370962	1.58973	0.037977	0.0603731	1.19754	-4.32858	4.32858	3.43399	0	2.19722	0.3333	0.427901	0.22923	1	14.1871	0	110000	110000	37.38	0.780213	1	1	1
8	2020	1	23.2749	0.480167	1.9237	-0.069531	-0.133756	1.02948	-4.36393	4.36393	3.46574	0	2.19722	0.3333	0.427683	0.256192	1	13.9978	0	110000	110000	39.31	0.821182	1	1	1
8	2021	1	23.2393	0.568954	2.31994	-0.111377	-0.258388	1.2222	-4.4066	4.4066	3.49651	1	2.19722	0.3333	0.416721	0.256192	1	14.3461	0	110000	110000	39.31	0.821869	1	1	1
8	2022	1	23.1435	0.601696	2.51065	-0.075325	-0.189114	1.16502	-4.45324	4.45324	3.52636	1	2.19722	0.3333	0.418155	0.256192	1	14.3461	0	110000	110000	39.31	0.823246	1	1	1
9	2013	0	23.3342	0.628798	2.69395	0.03263	0.0879036	1.49447	-4.31764	4.31764	3.43399	1	2.07944	0.375	0.323573	0.123429	1	14.221	0	440000	440300	6.23	0.225398	1	0.4	0.4
9	2014	0	23.4128	0.628934	2.69494	0.032091	0.0864833	1.94283	-4.35256	4.35256	3.46574	1	1.94591	0.4286	0.285349	0.123429	1	14.221	0	440000	440300	6.23	0.257971	1	0.2	0.8
9	2015	0	23.6199	0.638202	2.76397	0.053324	0.147386	2.13849	-4.37241	4.37241	3.49651	1	1.94591	0.4286	0.23761	0.119113	1	14.2855	0	440000	440300	5.57	0.238442	1	0	0
9	2016	0	23.797	0.623791	2.6581	0.0194	0.0515671	1.64468	-4.39226	4.39226	3.52636	1	2.19722	0.3333	0.204071	0.119113	1	14.2855	0	440000	440300	5.57	0.260159	1	1	1
9	2017	0	24.0231	0.633121	2.72569	0.011924	0.0325011	1.20351	-4.40261	4.40261	3.55535	1	2.19722	0.3333	0.204031	0.119113	1	14.2855	0	440000	440300	5.57	0.255387	1	1	1
9	2018	0	24.1194	0.649896	2.85629	0.022281	0.063641	0.960785	-4.42864	4.42864	3.58352	1	2.19722	0.3333	0.209145	0.119113	1	14.5087	0	440000	440300	5.57	0.204179	1	1	1
9	2019	1	24.1314	0.645559	2.82134	0.023564	0.0664822	1.17165	-4.46685	4.46685	3.61092	1	2.07944	0.375	0.219905	0.119113	1	14.5087	0	440000	440300	5.57	0.200144	1	1	1
10	2013	0	20.7507	0.358152	1.558	0.003708	0.00577707	2.7277	-4.04307	4.04307	3.2581	0	2.3979	0.3636	0.53475	0.299896	1	13.2177	0	110000	110000	9.16	0.16985	1	0	0
10	2014	0	20.5054	0.314128	1.458	-0.093654	-0.136547	3.87786	-4.046	4.046	3.29584	0	2.30259	0.4	0.4863	0.299896	1	13.4588	0	110000	110000	6.38	0.129569	1	0	0
10	2015	0	22.3646	0.579577	2.37856	0.003869	0.00920263	1.58894	-4.23794	4.23794	3.3322	0	2.30259	0.4	0.44836	0.215111	1	14.5087	0	110000	110000	6	0.128178	1	0.4	0.2
10	2016	0	22.3029	0.544721	2.19646	0.008022	0.01762	1.41983	-4.27767	4.27767	3.3673	0	2.3979	0.3636	0.434466	0.215111	0	14.4307	0	440000	440300	6	0.135349	1	0	0.4
10	2017	0	21.8563	0.620116	2.63238	-0.162115	-0.374303	1.66949	-4.30593	4.30593	3.4012	0	2.3979	0.3636	0.398568	0.215111	0	14.4307	0	440000	440300	5.35	0.129823	1	0.8	0.4
10	2018	0	21.9091	0.819505	5.54032	-0.221953	-1.22969	1.40509	-4.34821	4.34821	3.43399	0	2.30259	0.4	0.426086	0.135078	0	14.4307	0	440000	440300	5.35	0.123102	1	0.2	0
10	2020	0	21.9879	0.769527	4.3389	0.021558	0.0935379	1.42968	-4.43117	4.43117	3.49651	0	2.3979	0.3636	0.432887	0.145655	1	14.3461	0	440000	440300	1.84	0.0418087	1	0	0
11	2019	1	23.1003	0.696768	3.2978	0.068891	0.227189	1.18667	-4.52754	4.52754	3.61092	0	2.19722	0.3333	0.642745	0.638242	1	13.9108	0	440000	440300	63.82	0.974351	1	0	0.4
11	2020	1	23.2253	0.690259	3.2285	0.05991	0.19342	1.241	-4.55414	4.55414	3.61092	0	2.19722	0.3333	0.635799	0.569571	1	13.8055	0	440000	440300	61.95	0.971765	1	0	0.2
11	2021	1	23.403	0.689266	3.21819	0.06767	0.217775	1.1344	-4.59174	4.59174	3.63759	0	2.19722	0.3333	0.620519	0.505747	1	13.8055	0	440000	440300	54.47	0.859555	1	0	0
11	2022	1	23.4833	0.717169	3.53568	0.033502	0.118452	1.12673	-4.61109	4.61109	3.66356	0	2.30259	0.3	0.610245	0.505747	1	13.9553	0	440000	440300	53.59	0.871524	1	1	0.4
12	2016	0	23.5651	0.525907	2.10929	0.046902	0.0989299	1.63129	-4.37811	4.37811	3.49651		1.94591	0.4286	0.328265	0.154479	1	14.9469	1	440000	440300	3.31	0.103019	1	1	1
12	2017	0	23.6955	0.55057	2.22504	0.042418	0.0943817	1.40204	-4.40414	4.40414	3.52636	0	2.19722	0.3333	0.297774	0.148415	1	15.0094	0	440000	440300	1.84	0.0619529	1	1	1
12	2018	0	23.6737	0.505634	2.02279	0.024705	0.0499731	1.00421	-4.44658	4.44658	3.55535	0	2.07944	0.375	0.307765	0.148078	1	15.0094	0	440000	440300	1.84	0.0622463	1	1	1
12	2019	0	23.6248	0.457957	1.84487	0.03079	0.0568036	1.13887	-4.4919	4.4919	3.58352	0	2.07944	0.375	0.322379	0.150051	1	15.0094	0	440000	440300	2.8	0.0898876	1	1	1
12	2020	0	23.6071	0.406367	1.68454	0.045404	0.076485	1.37167	-4.53377	4.53377	3.61092	0	2.19722	0.3333	0.335149	0.151883	1	15.0094	0	440000	440300	2.84	0.0868236	1	1	1
12	2021	0	23.716	0.404872	1.68031	0.0783	0.131568	1.53167	-4.56182	4.56182	3.63759	0	2.19722	0.3333	0.401691	0.151883	1	15.0094	0	440000	440300	0	0	0	1	1
12	2022	0	23.9777	0.483645	1.93665	0.078883	0.152769	1.10563	-4.56893	4.56892	3.66356	0	2.07944	0.375	0.303782	0.151883	1	14.9141	0	440000	440300	0	0	0	1	1
14	2020	1	21.6127	0.608096	2.55164	0.003753	0.00957632	1.29435	-4.45229	4.45229	3.52636	0	2.19722	0.3333	0.340709	0.340167	1	13.4588	1	440000	440300	34.02	0.799342	1	0.8	1
16	2016	1	23.5707	0.807546	5.19606	0.005346	0.0277781	1.34468	-4.4279	4.4279	3.52636	1	1.94591	0.4286	0.39564	0.217508	1	14.2855	0	440000	440300	21.75	0.536904	1	1	1
16	2017	1	23.8828	0.652011	2.87365	0.187222	0.355379	1.15252	-4.44932	4.44932	3.55535	0	1.94591	0.4286	0.378589	0.217508	1	14.4033	0	440000	440300	21.75	0.522962	1	1	1
16	2018	1	24.2193	0.713465	3.48998	0.02027	0.0707418	0.918139	-4.49208	4.49208	3.58352	1	1.94591	0.4286	0.388097	0.217508	1	14.7492	0	440000	440300	21.75	0.537967	1	1	1
16	2019	1	24.4748	0.766908	4.29014	0.007865	0.033742	0.972553	-4.52754	4.52754	3.61092	1	1.94591	0.4286	0.388198	0.217508	1	15.226	0	440000	440300	22.63	0.560565	1	1	1
16	2020	1	24.6328	0.78505	4.65225	0.010828	0.0503745	1.03046	-4.55414	4.55414	3.61092	1	1.94591	0.4286	0.380872	0.217508	1	15.1765	0	440000	440300	21.75	0.524982	1	1	1
16	2021	1	24.409	0.744174	3.9089	0.020231	0.079081	1.0457	-4.59174	4.59174	3.63759	1	1.94591	0.4286	0.381087	0.217508	1	15.0094	0	440000	440300	21.75	0.492974	1	1	1
16	2022	1	24.3613	0.777428	4.49293	-0.046563	-0.209204	1.00363	-4.61109	4.61109	3.66356	0	1.94591	0.4286	0.39068	0.217508	1	14.8802	0	440000	440300	21.75	0.496575	1	1	1
17	2014	0	19.4777	0.737887	3.81515	0.112314	0.306146	10.3143	-3.43682	3.43682	3.43399	0	2.19722	0.3333	0.197105	0.115188	0	13.3047	0	440000	440300	0	0	0	1	1
17	2015	0	19.7158	0.708077	3.42556	-0.002309	-0.00790963	17.6759	-3.43023	3.43023	3.46574	1	2.07944	0.375	0.182365	0.115188	0	13.3047	0	440000	440300	0	0	0	1	1
17	2016	0	19.7343	0.680489	3.12978	0.071949	0.225185	11.4615	-3.53631	3.53631	3.49651	1	2.07944	0.375	0.192801	0.115188	0	13.3047	0	440000	440300	0	0	0	0	0
17	2022	0	19.8099	0.232612	1.30312	-0.020094	-0.0261849	4.76482	-4.39058	4.39058	3.66356	0	2.19722	0.3333	0.362399	0.2	1	13.3047	0	440000	440300	0	0	0	0	0
19	2012	1	20.9246	0.177289	1.21549	0.060559	0.0736091	1.74473	-4.27755	4.27755	3.4012	0	2.19722	0.3333	0.502204	0.190893	1	13.1224	0	440000	440300	16	0.275198	1	0	1
19	2013	1	21.0134	0.243113	1.3212	0.033827	0.0446923	1.55239	-4.31764	4.31764	3.43399	0	2.19722	0.3333	0.46401	0.190893	1	13.017	0	440000	440300	16	0.297453	1	1	1
19	2014	1	20.867	0.139418	1.162	0.012235	0.0142171	2.01812	-4.35785	4.35785	3.46574	0	2.19722	0.3333	0.48156	0.190893	1	13.4298	0	440000	440300	16	0.31968	1	1	1
19	2015	1	20.782	0.0974302	1.10795	-0.040511	-0.0448841	4.45204	-4.39573	4.39573	3.49651	0	2.19722	0.3333	0.370348	0.190893	1	13.473	0	440000	440300	16	0.372093	1	1	1
19	2016	1	20.8875	0.109292	1.1227	0.076489	0.0858744	5.60933	-4.4279	4.4279	3.52636	0	2.19722	0.3333	0.359153	0.190893	1	13.5008	0	440000	440300	16.3	0.427037	1	1	1
19	2018	1	22.5903	0.329474	1.49137	0.049599	0.0739703	1.21406	-4.49208	4.49208	3.58352	0	2.19722	0.3333	0.7253	0.63793	1	13.8055	0	440000	440300	72.15	0.982702	1	1	1
19	2019	1	22.6365	0.31758	1.46537	0.056755	0.0831673	1.11935	-4.52754	4.52754	3.61092	0	2.19722	0.3333	0.72216	0.63793	1	13.8055	0	440000	440300	72.15	0.98458	1	1	1
19	2020	1	22.7124	0.34396	1.5243	0.05524	0.0842022	1.1838	-4.55414	4.55414	3.61092	0	2.19722	0.3333	0.729079	0.63793	1	13.8055	0	440000	440300	72.15	0.974605	1	1	1
19	2021	1	22.7605	0.387596	1.63291	0.056888	0.0928929	1.14895	-4.59174	4.59174	3.63759	0	2.19722	0.3333	0.722543	0.63793	1	13.7953	0	440000	440300	72.02	0.967751	1	0	0
19	2022	1	22.7303	0.350589	1.53986	0.056213	0.08656	1.17905	-4.61109	4.61109	3.66356		1.79176	0.5	0.731882	0.63793	1	13.8451	0	440000	440300	72.02	0.961934	1	1	1
20	2013	0	20.4104	0.625809	2.67244	-0.008911	-0.0238141	1.75043	-4.27025	4.27025	3.43399	1	1.94591	0.4286	0.52085	0.411391	1	13.3375	0	440000	440300	0	0	0	0.6	0.6
20	2015	0	20.8674	0.72819	3.67905	-0.003637	-0.0133807	6.16779	-4.39573	4.39573	3.49651	1	1.94591	0.4286	0.534962	0.411391	0	13.3375	0	440000	440300	0	0	0	0	0
20	2016	0	20.2652	0.494528	1.97835	0.008629	0.0170712	7.9148	-4.36468	4.36468	3.52636	1	1.79176	0.5	0.534001	0.411391	1	13.3375	0	440000	440300	0	0	0	1	1
20	2017	0	20.2609	0.490804	1.96388	0.001547	0.00303812	5.32493	-4.40389	4.40389	3.55535	1	1.79176	0.5	0.5401	0.411391	1	13.1224	0	440000	440300	0	0	0	1	1
20	2018	0	20.2405	0.475007	1.90479	0.00534	0.0101716	4.22217	-4.44016	4.44016	3.58352	1	1.79176	0.5	0.548	0.412066	1	13.1224	0	440000	440300	0	0	0	1	1
20	2019	0	20.2358	0.463615	1.86433	0.00889	0.0165739	4.23141	-4.47928	4.47928	3.61092	1	1.79176	0.5	0.556878	0.421279	1	13.1224	0	440000	440300	0	0	0	1	1
20	2020	0	20.2577	0.464384	1.86701	0.01088	0.0203131	3.76436	-4.52332	4.52332	3.61092	1	1.79176	0.5	0.5474	0.421279	1	13.1224	0	440000	440300	0	0	0	1	1
20	2021	0	20.3076	0.479568	1.92148	0.010913	0.0209691	3.36948	-4.57235	4.57235	3.63759	1	1.79176	0.5	0.543469	0.421279	1	13.1224	0	440000	440300	0	0	0	1	1
20	2022	0	20.227	0.419243	1.72189	0.016635	0.0286437	3.49253	-4.59767	4.59767	3.66356	1	1.94591	0.4286	0.548327	0.421279	1	13.1224	0	440000	440300	0	0	0	1	1
21	2013	1	23.3426	0.638573	2.76681	0.011574	0.0320231	1.18318	-4.23855	4.23855	3.3673	0	2.19722	0.3333	0.635351	0.445088	1	14.2855	0	440000	440300	44.51	0.715825	1	1	0
21	2014	1	23.394	0.649905	2.85637	0.011111	0.0317371	1.38056	-4.27421	4.27421	3.4012	0	2.19722	0.3333	0.585416	0.445088	1	14.2945	0	440000	440300	44.51	0.779373	1	1	0.6
21	2015	1	23.3861	0.636919	2.75421	0.012601	0.0347057	1.87361	-4.31489	4.31489	3.43399	0	2.19722	0.3333	0.577115	0.445088	1	14.4796	0	440000	440300	46.09	0.806615	1	1	0.6
21	2016	1	23.1843	0.547908	2.21194	0.019095	0.042237	1.73124	-4.3705	4.3705	3.46574	0	2.19722	0.3333	0.558612	0.445088	1	14.4382	0	440000	440300	45.57	0.818721	1	1	0.4
21	2017	1	23.5326	0.642835	2.79982	0.034573	0.0967983	1.50459	-4.38135	4.38135	3.49651	0	2.19722	0.3333	0.543651	0.445088	1	14.4943	0	440000	440300	45.47	0.817365	1	1	0
21	2018	1	23.4666	0.589001	2.4331	0.036383	0.0885234	1.13323	-4.42768	4.42768	3.52636	0	2.19722	0.3333	0.549165	0.445088	1	14.3223	0	440000	440300	44.78	0.803517	1	1	1
21	2019	1	23.6385	0.615132	2.59829	0.023945	0.0622161	1.58546	-4.45042	4.45042	3.55535	0	2.19722	0.3333	0.530886	0.435088	1	14.3223	0	440000	440300	43.51	0.772001	1	1	1
21	2020	1	23.7976	0.629761	2.70096	0.044054	0.118988	1.92216	-4.47219	4.47219	3.58352	0	2.07944	0.375	0.48664	0.366053	1	14.4361	0	440000	440300	36.88	0.732037	1	1	1
21	2021	1	24.0209	0.575808	2.35742	0.030835	0.0726911	1.48952	-4.48292	4.48292	3.61092	0	2.19722	0.3333	0.473765	0.3451	1	14.4361	0	440000	440300	36.08	0.770117	1	1	1
21	2022	1	24.0488	0.569897	2.32502	0.024765	0.0575792	1.16965	-4.51897	4.51897	3.63759	0	2.19722	0.3333	0.464092	0.3451	1	14.3694	0	440000	440300	36.13	0.783221	1	1	1
25	2016	1	20.8964	0.235883	1.3087	0.023228	0.0303985	9.71361	-4.26264	4.26264	3.43399	0	2.19722	0.3333	0.747723	0.490865	1	13.5798	0	440000	440300	49.09	0.651753	1	0.6	0.4
25	2017	1	21.0621	0.28881	1.40609	0.046876	0.065912	5.94892	-4.32268	4.32268	3.46574	0	2.19722	0.3333	0.735574	0.490865	1	13.2177	0	440000	440300	49.09	0.660967	1	0.4	0.8
25	2020	1	21.2588	0.189527	1.23385	0.035298	0.0435524	4.16033	-4.4634	4.4634	3.55535	0	2.19722	0.3333	0.65441	0.490865	1	13.466	0	440000	440300	49.21	0.753022	1	1	1
25	2021	1	21.3437	0.216415	1.27619	0.07101	0.090622	3.44581	-4.51131	4.5113	3.58352	0	2.19722	0.3333	0.629824	0.490865	1	13.7212	0	440000	440300	49.09	0.772584	1	1	1
25	2022	1	21.5262	0.257972	1.34766	0.036433	0.0490992	3.33965	-4.56622	4.56622	3.61092	0	2.19722	0.3333	0.576125	0.475107	1	13.7212	0	440000	440300	47.72	0.815308	1	1	1
26	2013	1	21.9927	0.56759	2.31262	0.036565	0.0845609	1.34069	-4.19133	4.19133	3.29584	0	2.07944	0.375	0.500125	0.414946	1	13.7642	0	440000	440300	43.53	0.850361	1	1	1
26	2014	1	22.0201	0.552603	2.23515	0.039943	0.0892787	1.56319	-4.23223	4.23223	3.3322	0	2.19722	0.3333	0.475567	0.414946	1	13.7642	0	440000	440300	41.49	0.873658	1	1	1
26	2015	1	22.1694	0.457733	1.84411	0.028739	0.0529978	1.80954	-4.27595	4.27596	3.3673	0	2.19722	0.3333	0.444813	0.414946	1	13.7642	0	440000	440300	41.79	0.915043	1	0	0
26	2016	1	22.1108	0.406989	1.68631	0.02756	0.0464747	1.66699	-4.31472	4.31472	3.4012	0	2.19722	0.3333	0.472269	0.371463	1	13.7642	0	440000	440300	38.28	0.825534	1	0.8	0.2
26	2017	1	21.9986	0.310582	1.4505	0.039839	0.0577864	1.57251	-4.35153	4.35153	3.43399	0	2.19722	0.3333	0.469988	0.371463	1	13.8155	0	440000	440300	38.28	0.780269	1	0.8	0.8
26	2018	1	22.0041	0.286011	1.40058	0.05107	0.0715277	1.10404	-4.39171	4.39171	3.46574	0	2.19722	0.3333	0.433555	0.371463	1	13.8155	0	440000	440300	40.48	0.770901	1	0.8	0.8
26	2019	1	22.0479	0.294179	1.41679	0.057409	0.0813365	1.4759	-4.43307	4.43307	3.49651	0	2.19722	0.3333	0.378867	0.36792	1	13.9108	0	440000	440300	37.22	0.878037	1	0	0
26	2020	1	22.1142	0.303269	1.43527	0.073188	0.105045	1.41871	-4.4748	4.4748	3.52636	0	2.19722	0.3333	0.500173	0.380706	1	14.221	0	440000	440300	38.53	0.861969	1	1	1
26	2021	1	22.1368	0.266957	1.36418	0.094357	0.12872	1.40167	-4.5153	4.51531	3.55535	0	2.19722	0.3333	0.444586	0.38253	1	13.9978	0	440000	440300	40.07	0.91484	1	1	1
26	2022	1	22.1384	0.238204	1.31269	0.064773	0.0850267	1.23482	-4.55534	4.55534	3.58352	0	2.19722	0.3333	0.392523	0.390245	1	13.9978	0	440000	440300	39.02	0.82986	1	1	1
27	2016	1	24.8319	0.592068	2.45139	0.023112	0.0566564	1.03957	-3.82057	3.82057	3.17805		2.19722	0.3333	0.77525	0.478246	1	14.4986	1	440000	440300	76.36	0.991431	1	0.4	1
27	2017	1	25.0701	0.679887	3.1239	0.010942	0.0341817	0.990965	-3.80801	3.80801	3.21888	0	2.19722	0.3333	0.770463	0.478246	1	14.4986	1	440000	440300	76.37	0.988736	1	0.6	0.4
27	2018	1	25.1668	0.676944	3.09544	0.008421	0.0260667	0.921597	-3.82528	3.82528	3.2581	0	2.19722	0.3333	0.783236	0.478246	1	14.6784	1	440000	440300	77.28	0.984333	1	0.8	0.6
27	2019	1	25.2888	0.650566	2.86177	0.019031	0.0544623	0.90672	-3.83546	3.83545	3.29584	0	2.19722	0.3333	0.7935	0.478246	1	14.6784	1	440000	440300	77.45	0.979636	1	1	0.8
27	2020	1	25.46	0.633063	2.72527	0.037414	0.101963	0.88707	-3.83144	3.83144	3.3322	0	2.19722	0.3333	0.771279	0.439076	1	14.6784	1	440000	440300	75.32	0.973252	1	0.6	0.2
27	2021	1	25.6023	0.622932	2.65204	0.016042	0.0425441	0.915957	-3.83293	3.83294	3.3673	0	2.19722	0.3333	0.749203	0.439076	1	14.5574	1	440000	440300	73.39	0.982069	1	0.4	0.8
27	2022	1	25.6739	0.615474	2.6006	0.017504	0.0455209	0.829657	-3.85291	3.85291	3.4012	0	2.19722	0.3333	0.765982	0.439076	1	14.735	1	440000	440300	74.35	0.978676	1	0.6	1
28	2016	1	23.7826	0.581754	2.39093	0.060146	0.143805	1.50696	-4.394	4.394	3.52636	0	2.07944	0.375	0.747325	0.51	1	14.9683	1	440000	440300	54.45	0.868837	1	1	1
28	2017	1	23.8298	0.55569	2.25068	0.05177	0.116518	1.53214	-4.42823	4.42823	3.55535	0	1.94591	0.4286	0.750878	0.560581	1	15.1702	1	440000	440300	58.19	0.862841	1	1	1
28	2018	1	24.0882	0.519335	2.08045	0.04661	0.0969699	1.07714	-4.43327	4.43327	3.58352	0	2.19722	0.3333	0.754544	0.560581	1	15.2395	1	440000	440300	58.19	0.861691	1	1	1
28	2019	1	24.2354	0.541779	2.18235	0.044278	0.0966303	1.06866	-4.45077	4.45077	3.61092	0	2.3979	0.3636	0.753496	0.560581	1	15.3924	1	440000	440300	58.88	0.841744	1	1	1
28	2020	1	24.402	0.573461	2.34445	0.043473	0.10192	1.03047	-4.46308	4.46308	3.61092	0	2.3979	0.3636	0.710085	0.560581	1	15.7382	1	440000	440300	61.46	0.898538	1	1	1
28	2021	1	24.4794	0.57876	2.37394	0.035706	0.084764	0.923216	-4.48939	4.48939	3.63759	0	2.30259	0.4	0.664672	0.560581	1	15.8083	1	440000	440300	58.36	0.891265	1	1	1
28	2022	1	24.4755	0.54372	2.19164	0.041575	0.0911174	0.854442	-4.53009	4.53009	3.66356	0	2.30259	0.4	0.6864	0.560581	1	15.7037	1	440000	440300	58.49	0.883935	1	1	1
29	2014	1	22.1992	0.535301	2.15193	0.068126	0.146602	2.01744	-4.35785	4.35785	3.46574	0	2.19722	0.3333	0.666565	0.635475	1	13.6292	0	440000	440300	63.55	0.934147	1	1	1
29	2015	1	22.1536	0.472851	1.897	0.072027	0.136635	3.39056	-4.39573	4.39573	3.49651	0	2.19722	0.3333	0.645607	0.635475	1	13.6292	0	440000	440300	63.67	0.964697	1	0.8	1
29	2020	1	22.32	0.259237	1.34996	0.058734	0.0792885	1.61426	-4.55414	4.55414	3.61092	0	2.3979	0.3101	0.639	0.635475	1	13.5411	0	440000	440300	63.67	0.984689	1	1	1
29	2021	1	22.545	0.316243	1.46251	0.035196	0.0514744	1.48915	-4.59174	4.59174	3.63759	0	2.19722	0.3333	0.63824	0.571927	1	13.5411	0	440000	440300	57.19	0.868621	1	1	1
29	2022	1	22.4619	0.246623	1.32736	0.026289	0.0348949	2.48421	-4.61109	4.61109	3.66356	1	2.07944	0.375	0.625436	0.557849	1	13.1806	0	440000	440300	55.99	0.854809	1	1	1
30	2014	1	22.7072	0.345046	1.52683	0.092477	0.141196	1.37481	-4.3535	4.3535	3.43399	0	2.07944	0.375	0.738648	0.243099	1	13.487	0	220000	220100	34.74	0.471819	1	0.8	1
30	2015	1	22.8133	0.343888	1.52413	0.064925	0.0989541	1.4322	-4.39008	4.39008	3.46574	0	2.19722	0.3333	0.748358	0.244122	1	13.487	0	220000	220100	37.75	0.522708	1	0.4	0.6
30	2016	1	22.9286	0.3635	1.57109	0.074575	0.117164	1.55875	-4.42527	4.42527	3.49651	0	2.19722	0.3333	0.743323	0.244122	1	13.487	0	220000	220100	37.75	0.536526	1	0.4	0.8
30	2017	1	23.0616	0.389791	1.63878	0.079011	0.129482	1.38934	-4.44932	4.44932	3.52636	0	2.19722	0.3333	0.721066	0.244122	1	13.487	0	220000	220100	38.02	0.536702	1	0.8	0.8
30	2018	1	23.1813	0.389844	1.63893	0.074787	0.12257	0.96114	-4.49071	4.49071	3.55535	0	2.19722	0.3333	0.72681	0.244122	1	13.8155	0	220000	220100	56.64	0.781026	1	0.6	1
30	2019	1	23.2821	0.423117	1.73345	0.068359	0.118497	1.08321	-4.52338	4.52338	3.58352	0	2.19722	0.3333	0.726541	0.244122	1	13.8155	0	220000	220100	38.72	0.531066	1	0.6	0.8
30	2020	1	23.3948	0.427812	1.74768	0.06282	0.109789	1.33169	-4.55414	4.55414	3.61092	0	2.19722	0.3333	0.778613	0.244122	1	13.8155	0	220000	220100	54.68	0.719663	1	0.8	0.8
30	2021	1	23.422	0.427218	1.74587	0.052376	0.0914415	1.31665	-4.59174	4.59174	3.63759	0	2.19722	0.3333	0.741349	0.244122	1	13.8155	0	220000	220100	54.64	0.769794	1	0.6	1
30	2022	1	23.4484	0.44487	1.80138	0.030701	0.0553042	0.960077	-4.61109	4.61109	3.66356	0	2.19722	0.3333	0.712222	0.244122	1	13.8155	0	220000	220100	54.64	0.767631	1	0.4	0.8
31	2013	1	24.4271	0.779069	4.5263	0.022639	0.102471	0.944796	-4.17869	4.17869	3.43399	0	2.07944	0.375	0.53548	0.506505	1	14.0466	0	440000	440300	50.65	0.926129	1	1	0
31	2014	1	24.5587	0.769711	4.34236	0.019494	0.08465	1.10103	-4.19485	4.19485	3.46574	0	2.19722	0.3333	0.584956	0.506505	1	14.4761	0	440000	440300	51.01	0.92259	1	1	0
31	2015	1	24.7364	0.79961	4.99027	0.018098	0.0903139	1.26024	-4.20026	4.20026	3.49651	0	2.19722	0.3333	0.51584	0.456663	1	14.2372	0	440000	440300	49.3	0.961201	1	1	0
31	2016	1	24.8387	0.815795	5.42873	0.021761	0.118135	1.07982	-4.21914	4.21914	3.52636	0	1.94591	0.4286	0.513134	0.456663	1	14.4196	0	440000	440300	49.48	0.961524	1	1	0
31	2018	1	25.236	0.849079	6.62597	0.021984	0.145665	0.946159	-4.20851	4.20851	3.58352	0	2.19722	0.3333	0.540954	0.472702	1	14.6102	0	440000	440300	51.23	0.932472	1	1	1
31	2019	1	25.9337	0.767767	4.30602	0.020228	0.0871022	0.963801	-4.05652	4.05652	3.61092	0	2.07944	0.375	0.832149	0.538005	1	14.838	0	440000	440300	24.87	0.304667	1	1	1
31	2020	1	26.0209	0.771622	4.3787	0.005617	0.0245952	0.943292	-4.06958	4.06958	3.61092	0	2.3979	0.3636	0.808468	0.492763	1	14.838	0	440000	440300	21.54	0.266782	1	1	1
31	2021	1	26.0833	0.755127	4.08375	0.003608	0.0147342	0.925136	-4.08993	4.08993	3.63759	0	2.3979	0.3636	0.798691	0.492763	1	15.1452	0	440000	440300	21.5	0.269255	1	1	1
31	2022	1	26.0913	0.778465	4.51395	-0.010365	-0.0467871	0.863303	-4.12738	4.12738	3.66356	0	2.3979	0.3636	0.794334	0.492763	1	15.1713	0	440000	440300	21.5	0.270236	1	1	1
32	2013	1	21.1297	0.32395	1.47918	0.009998	0.0147888	1.66853	-3.89017	3.89017	3.04452	0	2.19722	0.3333	0.4789	0.420201	1	13.5924	0	440000	440300	46.06	0.874502	1	0.6	0.2
32	2014	1	21.741	0.460739	1.85439	0.034649	0.0642528	1.38646	-3.98011	3.98011	3.09104	0	2.30259	0.3333	0.478902	0.420201	1	13.6412	0	440000	440300	46.06	0.879343	1	0.8	0.4
32	2015	1	21.4774	0.290364	1.40917	0.023268	0.0327887	3.33473	-4.00252	4.00252	3.13549	0	2.30259	0.3333	0.67421	0.491785	1	13.6412	0	440000	440300	61.55	0.923481	1	0.4	0.2
32	2016	1	21.3939	0.20752	1.26186	0.0234	0.0295276	2.61054	-4.03569	4.0357	3.17805	0	2.19722	0.3333	0.647575	0.491785	1	13.7902	0	440000	440300	61.55	0.931447	1	0.4	0.4
32	2017	1	21.3794	0.186046	1.22857	0.00678	0.00832971	1.9199	-4.07445	4.07445	3.21888	0	2.19722	0.3333	0.650838	0.491785	1	13.7902	0	440000	440300	60.95	0.906185	1	0.4	0.4
32	2018	1	21.4903	0.295935	1.42032	0.051905	0.0737219	1.43484	-4.12352	4.12352	3.2581	0	2.19722	0.3333	0.656818	0.490418	1	13.7429	0	440000	440300	61.06	0.899529	1	0	0
32	2019	1	21.5744	0.292026	1.41248	0.067363	0.095149	2.78876	-4.16969	4.16968	3.29584	0	2.19722	0.3333	0.66149	0.490418	1	13.7101	0	440000	440300	62.05	0.902021	1	1	1
32	2020	1	21.6733	0.300958	1.43053	0.073083	0.104547	3.15208	-4.21616	4.21616	3.3322	0	2.19722	0.3333	0.625801	0.490418	1	13.7101	0	440000	440300	62.05	0.940294	1	1	1
32	2021	1	24.5104	0.785055	4.65235	0.025106	0.116802	1.1156	-4.08376	4.08376	3.3673	0	2.19722	0.3333	0.651983	0.177959	1	14.6484	0	440000	440300	50.13	0.733646	1	1	1
32	2022	1	24.6905	0.808366	5.21829	0.013504	0.0704677	1.13729	-4.08945	4.08945	3.4012	0	2.19722	0.3333	0.646369	0.178082	1	14.5333	0	440000	440300	45.88	0.718447	1	1	0.8
34	2013	0	19.751	0.719504	3.56511	0.044332	0.158048	4.51891	-4.13956	4.13956	3.43399	1	1.94591	0.4286	0.44007	0.218751	1	13.6877	0	440000	440300	15	0.339443	1	0.2	0.4
34	2014	0	19.9504	0.641221	2.78723	0.13315	0.306146	5.69751	-4.22302	4.22302	3.46574	1	1.94591	0.4286	0.422465	0.218751	1	13.6877	0	440000	440300	14	0.329025	1	0.2	0.4
34	2015	0	19.9203	0.582597	2.39577	0.047685	0.114242	17.6759	-4.25669	4.25669	3.49651	1	1.94591	0.4286	0.438769	0.218751	1	13.6877	0	440000	440300	12.34	0.299878	1	0.4	0.4
34	2016	0	23.5587	0.844418	6.42749	0.023641	0.151952	1.38382	-4.4279	4.4279	3.52636	0	1.94591	0.4286	0.312461	0.236638	1	14.7516	0	440000	440300	4.02	0.0620275	1	0	0
34	2018	0	23.9808	0.851975	6.75563	0.019858	0.134153	1.10427	-4.49208	4.49208	3.58352	1	2.07944	0.5	0.253791	0.236638	1	14.838	0	440000	440300	5.4	0.0845467	1	1	1
34	2019	0	24.105	0.851301	6.72498	0.023849	0.160384	1.21523	-4.52754	4.52754	3.61092	1	2.07944	0.5	0.252382	0.236638	1	14.7034	0	440000	440300	5.16	0.0918313	1	0	0
34	2020	0	24.1472	0.846763	6.52583	0.020336	0.132709	1.23226	-4.55414	4.55414	3.61092	1	1.94591	0.5714	0.213948	0.234668	1	14.838	0	440000	440300	3.98	0.0819099	1	1	1
34	2021	0	24.3856	0.830145	5.88739	0.006412	0.0377499	1.08048	-4.5859	4.5859	3.63759	1	1.79176	0.5714	0.176579	0.234255	1	14.838	0	440000	440300	3.97	0.0821776	1	1	1
34	2022	0	24.4175	0.795604	4.89247	0.025761	0.126035	1.13146	-4.61109	4.61109	3.66356	1	1.94591	0.5714	0.346925	0.231545	1	14.838	0	440000	440300	3.93	0.0849546	1	1	1
35	2015	0	22.2046	0.579366	2.37737	0.051874	0.123323	2.13405	-4.39573	4.39573	3.46574	0	1.94591	0.4286	0.572651	0.212916	1	14.2855	0	320000	320600	0	0	0	0.2	0
35	2016	0	22.5148	0.65617	2.90841	0.035296	0.102655	1.7705	-4.4279	4.4279	3.49651	0	1.94591	0.4286	0.523555	0.322867	1	14.604	0	320000	320600	0	0	0	0.6	0.8
35	2018	0	22.899	0.626002	2.67381	0.025236	0.0674763	1.40173	-4.49208	4.49208	3.55535	0	1.94591	0.4286	0.489569	0.298234	1	14.8586	0	320000	320600	1.12	0.0202385	1	0.4	0.2
35	2019	0	24.5797	0.752553	4.04127	0.016271	0.0657555	1.04151	-4.35089	4.35089	3.58352	0	1.94591	0.4286	0.561764	0.162034	1	14.9787	0	320000	320685	0	0	0	0.4	0
35	2020	0	24.6428	0.751984	4.03199	0.016446	0.0663102	0.959058	-4.37881	4.37881	3.61092	0	1.94591	0.4286	0.482408	0.162034	1	15.241	1	320000	320685	0	0	0	0.6	0.2
35	2021	0	23.9219	0.544809	2.19688	0.035431	0.0778376	1.15935	-4.53643	4.53643	3.63759	0	1.94591	0.4286	0.480797	0.162034	1	15.0964	1	320000	320685	0	0	0	0.6	0.6
35	2022	0	23.9992	0.60563	2.53569	0.004595	0.0116515	1.08658	-4.56596	4.56596	3.66356	0	1.94591	0.4286	0.492619	0.152148	1	15.3588	1	320000	320685	0	0	0	0	0
36	2015	0	22.5895	0.584915	2.40914	0.01465	0.035294	2.15061	-4.35617	4.35617	3.43399	0	2.48491	0.3333	0.376652	0.31241	1	13.7642	0	440000	440300	0	0	0	1	0
36	2016	0	22.998	0.586168	2.41644	0.139128	0.302831	1.56665	-4.38181	4.38181	3.46574	0	2.3979	0.3636	0.351487	0.312109	1	13.9553	0	440000	440300	0	0	0	1	1
36	2017	0	22.8887	0.417036	1.71537	0.157407	0.270012	1.59743	-4.42706	4.42706	3.49651	0	2.3979	0.3636	0.350057	0.312136	1	13.9553	0	440000	440300	0	0	0	1	1
36	2018	0	23.1114	0.500599	2.0024	0.09466	0.189547	1.07758	-4.45529	4.45529	3.52636	0	2.3979	0.3636	0.388989	0.332136	1	13.9553	0	440000	440300	0	0	0	1	1
36	2019	0	23.2199	0.534994	2.15051	0.073384	0.157813	1.06154	-4.488	4.488	3.55535	0	1.94591	0.4286	0.424128	0.332136	1	13.9553	0	440000	440300	0	0	0	1	1
36	2020	0	23.1069	0.462819	1.86157	0.071274	0.132681	1.00741	-4.53557	4.53557	3.58352	0	1.94591	0.4286	0.368955	0.332136	1	14.0779	0	440000	440300	0	0	0	1	1
36	2021	0	22.9836	0.372875	1.59458	0.05503	0.0877497	1.04458	-4.58257	4.58257	3.61092	0	1.94591	0.4286	0.410576	0.332136	1	14.0779	0	440000	440300	0.67	0.0169534	1	1	1
36	2022	0	22.9464	0.322254	1.47548	0.064882	0.095732	0.973045	-4.61109	4.61109	3.63759	0	1.94591	0.4286	0.369656	0.282136	1	14.0779	0	440000	440300	0	0	0	1	0.8
37	2017	1	21.7824	0.298029	1.42456	0.000131	0.000186617	1.41933	-4.22233	4.22233	3.3322	0	2.19722	0.3333	0.416367	0.152835	1	13.9108	0	440000	440300	23.02	0.510761	1	0.2	1
37	2018	1	21.9194	0.384122	1.6237	0.003765	0.00611323	1.06135	-4.26863	4.26862	3.3673	0	2.19722	0.3333	0.4147	0.152835	1	13.9108	0	440000	440300	23.02	0.515104	1	0.6	0.8
37	2019	1	21.8924	0.359328	1.56086	0.007981	0.0124572	2.00837	-4.30751	4.30751	3.4012	0	2.19722	0.3333	0.444901	0.152835	1	13.9108	0	440000	440300	23.02	0.478387	1	0.6	1
37	2020	1	21.8288	0.308885	1.44694	0.022485	0.0325344	1.83095	-4.34464	4.34464	3.43399	0	2.19722	0.3333	0.4347	0.152835	1	13.6412	0	440000	440300	23.02	0.49146	1	0.6	1
37	2021	1	21.7493	0.434287	1.76768	-0.182581	-0.322745	1.60929	-4.38057	4.38057	3.46574	0	2.19722	0.3333	0.4378	0.152835	1	13.7747	0	440000	440300	23.02	0.505268	1	0.4	0.8
37	2022	1	21.6812	0.465578	1.87118	-0.071185	-0.1332	1.74268	-4.41664	4.41664	3.49651	0	2.19722	0.3333	0.431012	0.152835	1	13.7747	0	440000	440300	23.02	0.507048	1	0.4	0.6
38	2021	0	21.7882	0.228375	1.29597	-0.237097	-0.30727	1.35379	-4.50263	4.50263	3.55535	1	1.79176	0.5	0.194811	0.21424	0	14.221	0	440000	440300	0	0	0	0	0
39	2013	1	25.0083	0.662616	2.96398	0.036285	0.107548	1.09597	-3.70211	3.70211	3.09104	0	1.94591	0.4286	0.764284	0.537287	1	15.9269	1	440000	440300	0	0	0	0.8	0.2
39	2014	1	25.1981	0.689185	3.21735	0.034564	0.111205	1.16523	-3.69775	3.69776	3.13549	0	2.07944	0.375	0.755452	0.535211	1	16.0626	1	440000	440300	0.68	0.00940656	1	0.6	0
39	2015	1	25.3939	0.667536	3.00785	0.02128	0.064007	1.1072	-3.68874	3.68874	3.17805	0	1.94591	0.4286	0.792518	0.480326	1	16.1913	1	440000	440300	3.98	0.0512887	1	0.8	0
39	2016	1	25.5485	0.685954	3.18424	0.005898	0.0187807	1.01499	-3.6877	3.6877	3.21888	0	2.07944	0.375	0.797011	0.554397	1	16.3243	1	440000	440300	4.19	0.0535532	1	0.2	0
39	2017	1	25.5954	0.668943	3.02063	0.024183	0.0730479	1.08098	-3.71484	3.71484	3.2581	0	2.07944	0.375	0.801665	0.580155	1	16.2225	1	440000	440300	4.22	0.0538746	1	0.4	0.4
39	2018	1	25.7914	0.670181	3.03196	0.025606	0.0776365	0.944346	-3.69908	3.69908	3.29584	0	2.07944	0.375	0.788272	0.579989	1	16.1951	1	440000	440300	3.64	0.0466846	1	0.6	0
39	2019	1	25.8714	0.680212	3.12707	0.014585	0.0456083	0.951001	-3.71538	3.71538	3.3322	0	2.07944	0.375	0.79876	0.581175	1	16.1801	1	440000	440300	3.64	0.0466308	1	0	0
39	2020	1	25.7083	0.631672	2.71497	0.041117	0.111631	1.0001	-3.80313	3.80313	3.3673	1	2.19722	0.3333	0.806002	0.581998	1	16.2134	1	440000	440300	13.1	0.164017	1	1	1
39	2021	1	25.7623	0.630773	2.70836	0.054177	0.146731	1.01303	-3.82757	3.82757	3.4012	1	2.19722	0.3333	0.784069	0.593102	1	16.128	1	440000	440300	12.78	0.16518	1	1	1
39	2022	1	25.7062	0.570554	2.32858	0.031536	0.0734342	0.92777	-3.88374	3.88374	3.43399	1	2.07944	0.375	0.742637	0.591719	1	16.133	1	440000	440300	11.15	0.149004	1	1	1
40	2015	0	22.6356	0.804167	5.10639	0.009166	0.0468051	1.83098	-4.39573	4.39573	3.49651	1	2.3979	0.3636	0.413145	0.298768	1	13.4588	0	440000	440300	0.46	0.0113918	1	1	1
40	2016	0	23.5733	0.365806	1.5768	0.010142	0.015992	1.10993	-4.4279	4.4279	3.52636	1	2.3979	0.3636	0.785019	0.309812	1	13.7321	0	440000	440300	0	0	0	0	0
40	2017	0	24.0872	0.600067	2.50042	0.018681	0.0467104	1.19119	-4.44932	4.44932	3.55535	1	2.3979	0.3636	0.739968	0.309812	1	14.221	0	440000	440300	0	0	0	1	1
40	2018	0	24.262	0.576703	2.36241	0.032723	0.077305	0.920839	-4.49208	4.49208	3.58352	1	2.3979	0.3636	0.653287	0.389867	1	14.4033	0	440000	440300	0	0	0	1	1
40	2019	0	24.1568	0.563673	2.29186	-0.030888	-0.070791	0.831874	-4.52754	4.52754	3.61092	1	2.19722	0.4444	0.50221	0.390363	0	14.4033	0	440000	440300	0	0	0	1	1
40	2020	0	23.9891	0.534554	2.14848	-0.039731	-0.0853612	0.809312	-4.55414	4.55414	3.61092	1	2.19722	0.3333	0.454772	0.390363	0	14.4033	0	440000	440300	0	0	0	1	1
40	2021	0	23.9872	0.557142	2.25806	-0.023084	-0.0521251	0.84271	-4.59174	4.59174	3.63759	1	2.19722	0.3333	0.4271	0.390363	0	14.4033	0	440000	440300	0.18	0.00406321	1	1	1
40	2022	0	23.9609	0.557906	2.26196	-0.012115	-0.0274036	0.837492	-4.61109	4.61109	3.66356	1	2.07944	0.375	0.421363	0.390363	0	14.4033	0	440000	440300	0	0	0	1	1
42	2015	0	23.9269	0.771898	4.38401	0.01624	0.0711963	1.2424	-4.29577	4.29577	3.46574	1	2.19722	0.3333	0.708229	0.47351	1	13.8643	0	440000	440300	7.24	0.106003	1	0	0
42	2017	0	24.4988	0.842186	6.33659	0.013959	0.0884524	1.06574	-4.28588	4.28588	3.52636	1	2.19722	0.3333	0.739704	0.47368	1	14.8522	1	440000	440300	0	0	0	0.6	1
42	2018	0	24.553	0.833525	6.00691	0.009011	0.0541282	0.995526	-4.3159	4.3159	3.55535	0	2.19722	0.3333	0.762972	0.493665	1	14.8522	1	440000	440300	6.78	0.0890933	1	0.6	1
42	2019	0	24.5331	0.822497	5.6337	0.014921	0.0840604	0.98251	-4.3596	4.3596	3.58352	0	2.19722	0.3333	0.737075	0.497708	1	14.9007	1	440000	440300	6.78	0.0922073	1	0.6	0.4
42	2020	0	24.5175	0.815569	5.42207	0.003599	0.019514	0.952447	-4.40247	4.40247	3.61092	0	2.07944	0.375	0.7584	0.526246	1	14.9007	1	440000	440300	6.78	0.0886275	1	0.4	0.2
42	2021	0	24.4475	0.801428	5.03596	0.001577	0.00794172	0.930832	-4.4551	4.4551	3.63759	0	2.07944	0.375	0.776829	0.330707	1	14.9007	1	440000	440300	6.78	0.0873261	1	0	0
42	2022	0	24.3257	0.77605	4.46528	0.000245	0.00109399	0.92004	-4.51606	4.51606	3.66356	1	2.07944	0.375	0.724046	0.526261	1	14.9007	1	440000	440300	5.78	0.0785753	1	1	1
45	2013	1	21.7712	0.194236	1.24106	0.016559	0.0205507	1.35145	-4.31764	4.31764	3.43399	0	2.19722	0.3333	0.73257	0.462111	1	13.4588	0	440000	440300	56.23	0.781515	1	0.4	0.2
45	2014	1	21.761	0.221956	1.28527	-0.040241	-0.0517207	1.73926	-4.35785	4.35785	3.46574	0	2.07944	0.375	0.530869	0.462111	1	13.4588	0	440000	440300	49.39	0.908071	1	0	0
45	2015	1	21.8116	0.267673	1.36551	0.002862	0.00390809	2.39025	-4.39573	4.39573	3.49651	1	2.07944	0.375	0.558862	0.462111	1	13.4588	0	440000	440300	49.39	0.865125	1	0	0
45	2016	1	22.139	0.164936	1.19751	-0.021184	-0.0253681	1.79837	-4.4279	4.4279	3.52636	1	1.94591	0.4286	0.524329	0.462111	1	13.5278	0	440000	440300	49.39	0.9256	1	1	1
45	2017	1	22.1573	0.160336	1.19095	0.017556	0.0209084	1.28985	-4.44932	4.44932	3.55535	0	2.19722	0.3333	0.493624	0.457816	1	13.5924	0	440000	440300	48.93	0.939516	1	1	1
45	2018	1	22.2535	0.251066	1.33523	-0.013488	-0.0180096	0.865684	-4.49208	4.49208	3.58352	0	2.19722	0.3333	0.497085	0.457816	1	13.653	0	440000	440300	48.93	0.938435	1	1	1
45	2019	1	22.2343	0.149354	1.17558	-0.004089	-0.00480694	0.942106	-4.52754	4.52754	3.61092	0	2.07944	0.375	0.491595	0.459556	1	13.7101	0	440000	440300	49.13	0.939209	1	1	1
45	2020	1	22.3266	0.215358	1.27447	0.008753	0.0111554	0.902737	-4.55414	4.55414	3.61092	0	2.19722	0.3333	0.493372	0.460973	1	13.6268	0	440000	440300	49.28	0.934572	1	1	1
45	2021	1	22.4411	0.288691	1.40586	0.013479	0.0189496	1.09931	-4.59174	4.59174	3.63759	0	2.19722	0.3333	0.511358	0.462111	1	13.6854	0	440000	440300	49.39	0.908238	1	1	1
45	2022	1	22.4491	0.282367	1.39347	0.019902	0.0277328	1.21636	-4.61109	4.61109	3.66356	0	2.19722	0.3333	0.505261	0.462111	1	14.4574	1	440000	440300	49.39	0.918371	1	1	1
48	2013	0	21.0089	0.636463	2.75075	-0.007469	-0.0205454	3.81837	-4.31764	4.31764	3.43399	1	2.3979	0.3636	0.2809	0.26358	0	14.0779	0	440000	440300	0	0	0	0.6	0.8
48	2014	0	21.4078	0.695063	3.27937	0.060601	0.198733	2.7284	-4.35785	4.35785	3.46574	0	2.3979	0.3636	0.302062	0.26358	0	13.653	0	440000	440300	0	0	0	0.2	0.6
48	2015	0	21.3864	0.58659	2.41891	0.108088	0.261455	7.75998	-4.39573	4.39573	3.49651	0	2.3979	0.3636	0.4242	0.285419	1	14.0779	0	440000	440300	0	0	0	0.4	0.8
48	2019	0	22.5907	0.632612	2.72192	0.178963	0.368839	1.97762	-4.52754	4.52754	3.61092	0	2.3979	0.3636	0.734908	0.416499	1	14.152	0	440000	440300	0	0	0	0	0.6
48	2020	0	23.0162	0.719174	3.56093	0.088624	0.315584	1.64974	-4.55414	4.55414	3.61092	0	2.3979	0.3636	0.753789	0.428823	1	14.2008	0	440000	440300	0	0	0	0	0
48	2021	0	23.4201	0.827464	5.7959	0.026873	0.155753	1.4381	-4.59174	4.59174	3.63759	0	2.3979	0.3636	0.762107	0.43038	1	14.2008	0	440000	440300	0	0	0	0.8	1
48	2022	0	23.5875	0.848175	6.58652	0.045398	0.299015	1.38078	-4.61109	4.61109	3.66356	0	2.3979	0.3636	0.779084	0.380689	1	14.2008	0	440000	440300	0	0	0	0	0
49	2012	1	21.3445	0.750595	4.00954	0.091728	0.282676	2.99792	-4.19138	4.19138	3.3322		2.07944	0.375	0.746974	0.473117	1	13.6292	0	440000	440300	47.31	0.740144	1	0	0
49	2013	1	21.9385	0.806481	5.16744	0.081587	0.292146	3.65583	-4.26938	4.26938	3.3673	0	2.19722	0.3333	0.808132	0.45676	1	13.6877	0	440000	440300	47.34	0.748104	1	1	1
49	2014	1	22.2656	0.803558	5.09057	0.066918	0.306146	2.12573	-4.31734	4.31734	3.4012	0	2.19722	0.3333	0.480876	0.452277	1	13.3047	0	440000	440300	46.84	0.956504	1	1	1
49	2015	1	21.9478	0.647972	2.84068	0.090548	0.257218	4.07295	-4.34973	4.34973	3.43399	0	2.19722	0.3333	0.647116	0.452277	1	13.6877	0	440000	440300	51.2	0.906516	1	1	0
49	2016	1	22.3614	0.708479	3.43029	0.067956	0.233109	2.38567	-4.39794	4.39793	3.46574	0	2.19722	0.3333	0.674105	0.452277	1	13.6877	0	440000	440300	48.65	0.856816	1	1	1
49	2017	1	22.7539	0.761753	4.19732	0.047745	0.200401	1.82824	-4.43212	4.43212	3.49651	0	2.19722	0.3333	0.641807	0.452277	1	13.6877	0	440000	440300	48.65	0.888422	1	1	1
49	2018	1	22.9005	0.743297	3.89555	0.05958	0.232097	1.41054	-4.46654	4.46654	3.52636	0	2.19722	0.3333	0.607583	0.452277	1	13.7953	0	440000	440300	48.65	0.886641	1	0	1
49	2019	1	22.8946	0.673751	3.06515	0.076377	0.234107	1.63025	-4.5068	4.5068	3.55535	0	2.19722	0.3333	0.559292	0.448012	1	13.7953	0	440000	440300	48.19	0.87938	1	1	1
49	2020	1	22.9248	0.687771	3.20277	0.081895	0.262291	2.22562	-4.54544	4.54544	3.58352	0	2.19722	0.3333	0.770966	0.448012	1	13.7953	0	440000	440300	49.59	0.793694	1	1	1
49	2021	1	23.1007	0.681789	3.14257	0.073671	0.231516	2.29905	-4.57595	4.57595	3.61092	0	2.19722	0.3333	0.653351	0.228591	1	13.7953	0	440000	440300	22.86	0.430914	1	1	1
49	2022	1	23.2502	0.662442	2.96246	0.068109	0.20177	1.70237	-4.60579	4.60579	3.63759	0	2.19722	0.3333	0.613362	0.229287	1	13.9553	0	440000	440300	23.39	0.433871	1	1	1
50	2013	1	22.7998	0.588088	2.4277	0.035796	0.086902	1.40083	-4.31764	4.31764	3.43399	0	2.19722	0.3333	0.570861	0.456217	1	14.2076	1	440000	440300	54.28	0.949283	1	0.4	0.4
50	2014	1	23.4764	0.454445	1.833	0.043774	0.0802376	1.4243	-4.34676	4.34676	3.46574	0	2.19722	0.3333	0.679663	0.257628	1	14.6264	1	440000	440300	65.98	1	1	0	0
50	2015	1	23.7973	0.387465	1.63256	0.025687	0.0419356	1.4144	-4.35223	4.35223	3.49651	0	2.07944	0.375	0.689718	0.257628	1	14.6264	1	440000	440300	63.79	0.980329	1	1	1
50	2017	1	24.1128	0.511848	2.04854	0.027222	0.0557655	1.44314	-4.38963	4.38963	3.55535	0	2.19722	0.3333	0.551748	0.208099	1	14.581	0	440000	440300	49.71	0.944518	1	1	1
50	2018	1	24.8182	0.566855	2.30869	0.016388	0.0378349	0.932635	-4.30343	4.30343	3.58352	0	2.19722	0.3333	0.68821	0.190228	1	14.8451	0	440000	440300	64.63	1	1	1	1
50	2019	1	24.9046	0.591951	2.45069	0.012672	0.0310551	1.09082	-4.32505	4.32505	3.61092	0	2.19722	0.3333	0.682959	0.190228	1	14.8088	0	440000	440300	62.16	0.960445	1	1	1
50	2020	1	25.0213	0.543647	2.19129	0.020046	0.0439265	1.0269	-4.33916	4.33916	3.61092	0	2.19722	0.3333	0.660556	0.158523	1	14.8051	0	440000	440300	57.03	0.913942	1	1	1
50	2021	1	25.1107	0.566435	2.30646	0.019177	0.044231	0.966506	-4.35856	4.35856	3.63759	0	2.3979	0.3636	0.635212	0.158523	1	14.8051	0	440000	440300	55.54	0.885805	1	1	1
50	2022	1	25.1176	0.626341	2.67624	0.001331	0.00356208	0.89284	-4.39694	4.39694	3.66356	0	2.48491	0.3333	0.633701	0.158523	1	14.8593	0	440000	440300	55.54	0.888498	1	1	1
55	2016	0	22.6383	0.660779	2.94793	0.096653	0.284926	1.84302	-4.03521	4.03521	3.13549	1	1.94591	0.4286	0.292392	0.087156	1	14.0779	0	440000	440300	0	0	0	1	1
55	2017	0	22.7548	0.575245	2.3543	0.150949	0.355379	1.3761	-4.07209	4.07209	3.17805	1	1.94591	0.4286	0.299246	0.088028	1	14.221	0	440000	440300	0	0	0	1	1
55	2018	0	23.0897	0.512594	2.05168	0.204072	0.353971	0.903842	-4.09663	4.09662	3.21888	1	1.94591	0.4286	0.261081	0.09797	1	14.221	0	440000	440300	0	0	0	1	1
55	2019	0	23.1542	0.53991	2.17349	0.030498	0.0662871	0.943638	-4.13253	4.13253	3.2581	1	1.94591	0.4286	0.24819	0.102229	1	14.221	0	440000	440300	0	0	0	1	1
55	2020	0	23.197	0.540957	2.17845	0.032172	0.070085	0.884892	-4.16963	4.16963	3.29584	1	1.94591	0.4286	0.244485	0.108711	1	14.221	0	440000	440300	0	0	0	1	1
55	2021	0	23.2297	0.543997	2.19297	0.018497	0.0405633	0.88868	-4.2073	4.2073	3.3322	1	1.94591	0.4286	0.250604	0.111124	1	14.221	0	440000	440300	0	0	0	1	0.8
55	2022	0	23.2684	0.543327	2.18975	0.022452	0.0491643	0.855185	-4.24442	4.24442	3.3673	1	1.94591	0.4286	0.249076	0.111124	1	14.221	0	440000	440300	0	0	0	1	0.2
56	2015	0	22.8022	0.374701	1.59924	0.004796	0.00766994	1.48268	-4.39573	4.39573	3.49651	0	1.60944	0.6	0.683651	0.214908	1	14.0779	0	440000	440300	0	0	0	1	1
56	2016	0	23.0879	0.482337	1.93176	0.01094	0.0211335	1.22203	-4.4279	4.4279	3.52636	0	2.19722	0.3333	0.684455	0.214908	1	14.152	0	440000	440300	0	0	0	1	1
56	2018	0	23.3076	0.561924	2.28271	0.008952	0.0204348	0.93299	-4.49208	4.49208	3.58352	0	2.19722	0.3333	0.623564	0.216015	1	14.152	0	440000	440300	1.34	0.0198254	1	1	1
56	2019	0	23.2455	0.554071	2.24251	0.006123	0.0137309	0.903192	-4.52754	4.52754	3.61092	0	2.19722	0.3333	0.602937	0.217253	1	14.152	0	440000	440300	0	0	0	1	1
56	2020	0	23.1877	0.588872	2.43234	-0.02719	-0.0661352	0.856241	-4.55414	4.55414	3.61092	0	2.07944	0.375	0.569919	0.216701	1	14.2855	0	440000	440300	0	0	0	1	1
56	2021	0	23.1144	0.690232	3.22822	-0.115134	-0.371678	1.20134	-4.59174	4.59174	3.63759	0	2.07944	0.375	0.5484	0.206193	0	14.4033	0	440000	440300	0	0	0	1	1
58	2009	1	21.0304	0.186105	1.22866	-0.229915	-0.282487	3.32268	-3.59902	3.59902	2.63906	0	2.19722	0.3333	0.337	0.302446	1	13.017	0	440000	440300	30.24	0.839534	1	0	0
58	2010	1	21.106	0.199613	1.24939	0.043339	0.0541475	2.52962	-3.64759	3.64759	2.70805	0	2.19722	0.3333	0.3495	0.302446	1	13.017	0	440000	440300	30.24	0.817739	1	0.6	0.8
58	2012	1	21.2776	0.211593	1.26838	0.031747	0.0402672	1.75727	-3.7452	3.7452	2.83321	0	2.19722	0.3333	0.3451	0.302446	1	13.017	0	440000	440300	30.24	0.817961	1	0.4	0.4
58	2013	1	21.4817	0.327471	1.48693	0.034099	0.0507027	1.82337	-3.80285	3.80285	2.89037	0	2.19722	0.3333	0.3088	0.302446	1	13.017	0	440000	440300	30.25	0.853796	1	0.6	0.6
58	2014	1	21.7015	0.437771	1.77864	0.02958	0.0526121	2.07437	-3.85785	3.85785	2.94444	0	2.19722	0.3333	0.319653	0.302446	1	13.017	0	440000	440300	30.24	0.861538	1	0.2	0.6
58	2017	1	22.6681	0.630906	2.70934	0.04405	0.119346	1.44415	-3.99452	3.99452	3.09104	0	2.07944	0.375	0.369542	0.567009	1	13.8643	0	440000	440300	36.7873	0.953353	1	0.2	0.2
58	2018	1	22.6873	0.656307	2.90957	0.003303	0.00961031	1.3127	-4.03404	4.03404	3.13549		2.07944	0.375	0.572737	0.567009	1	13.9108	0	440000	440300	57	0.973028	1	0.2	0
58	2019	1	22.5463	0.594452	2.4658	0.016665	0.0410925	1.47368	-4.07684	4.07684	3.17805	0	2.07944	0.375	0.57003	0.567001	1	13.9108	0	440000	440300	56.7	0.967082	1	0.6	0.6
58	2020	1	22.4865	0.574448	2.34989	0.005176	0.012163	1.43226	-4.11752	4.11752	3.21888	0	2.19722	0.3333	0.568904	0.567001	1	13.9108	0	440000	440300	56.7	0.948954	1	0.4	0.6
58	2021	1	22.4518	0.54314	2.18886	0.017546	0.0384057	1.4246	-4.15777	4.15777	3.2581	0	2.19722	0.3333	0.567004	0.567001	1	13.8738	0	440000	440300	56.7	0.962812	1	0.6	0.2
58	2022	1	22.3945	0.538946	2.16894	0.00753	0.0163321	2.08266	-4.19796	4.19796	3.29584	0	2.19722	0.3333	0.56732	0.565434	1	13.8738	0	440000	440300	56.73	0.959574	1	0.6	0.4
59	2013	1	24.0712	0.745773	3.93349	-0.005695	-0.0224012	0.956381	-3.67574	3.67574	2.83321	0	2.07944	0.375	0.566776	0.511393	1	14.4833	0	210000	211100	52.54	0.925	1	0	0.4
59	2014	1	24.267	0.725987	3.64946	-0.042954	-0.156759	1.13612	-3.68569	3.68569	2.89037	0	2.19722	0.3333	0.600062	0.508551	1	14.4833	0	210000	211100	50.86	0.860721	1	0.6	0.6
59	2016	1	24.1691	0.646672	2.83023	0.058913	0.166737	1.2218	-3.78113	3.78113	2.99573	1	1.94591	0.3333	0.591974	0.321623	1	14.4833	0	210000	211100	49.28	0.941356	1	1	0.6
59	2017	1	24.1562	0.591054	2.44531	0.062682	0.153277	1.07288	-3.8231	3.8231	3.04452	1	2.19722	0.3333	0.513791	0.321623	1	14.4833	0	210000	211100	47.86	0.952059	1	1	0.8
59	2018	1	24.2033	0.576934	2.3637	0.034618	0.0818265	0.869618	-3.85584	3.85584	3.09104	0	2.19722	0.3333	0.496614	0.321623	1	14.4833	0	210000	211100	48.66	0.927564	1	0.8	0.4
59	2019	1	24.1029	0.51817	2.07542	0.035729	0.0741528	0.849944	-3.9111	3.9111	3.13549	0	2.19722	0.3333	0.49508	0.321623	1	14.3343	0	210000	211100	47.86	0.887118	1	0.6	0.6
59	2020	1	24.0519	0.494189	1.97702	0.012365	0.0244459	0.810643	-3.95852	3.95852	3.17805	0	2.19722	0.3333	0.497771	0.271623	1	14.3343	0	210000	211100	47.86	0.880751	1	1	0.4
59	2021	1	24.1926	0.53655	2.15773	0.029182	0.0629669	0.89911	-3.9775	3.9775	3.21888	0	2.19722	0.3333	0.603182	0.271623	1	14.3343	0	210000	211100	47.85	0.862473	1	1	0.4
59	2022	1	24.2086	0.537197	2.16075	0.01841	0.0397793	0.870483	-4.01501	4.01501	3.2581	0	2.19722	0.3333	0.577778	0.271623	1	14.3343	0	210000	211100	49.1	0.912809	1	1	0.4
60	2014	1	23.3776	0.540798	2.17769	0.038741	0.0843658	1.91697	-4.31562	4.31562	3.43399	0	2.3979	0.3636	0.513864	0.317311	1	13.9978	0	440000	440300	39.57	0.870244	1	0	0
60	2015	1	23.4885	0.503239	2.01304	0.016415	0.033044	2.35813	-4.34562	4.34562	3.46574	0	2.30259	0.4	0.522767	0.295844	1	14.0779	0	440000	440300	42.63	0.935073	1	0	0
60	2016	1	23.5547	0.515829	2.06539	0.020149	0.0416155	1.96924	-4.37916	4.37916	3.49651		2.30259	0.4	0.494214	0.295844	1	13.981	0	440000	440300	44.07	0.962227	1	1	1
60	2017	1	23.6608	0.448532	1.81334	0.057955	0.105092	1.79676	-4.408	4.408	3.52636	1	2.19722	0.4444	0.464696	0.275064	1	14.0702	0	440000	440300	39.88	0.945696	1	0	0
60	2018	1	23.694	0.450591	1.82014	0.04663	0.084873	1.17521	-4.44431	4.44431	3.55535	1	2.19722	0.3333	0.413438	0.275064	1	14.123	0	440000	440300	36.7	0.896215	1	1	1
60	2019	1	23.7349	0.440773	1.78818	0.042882	0.0766808	1.19608	-4.47964	4.47964	3.58352	0	2.19722	0.3333	0.430365	0.275064	1	14.123	0	440000	440300	36.7	0.879674	1	1	1
60	2020	1	23.9157	0.47259	1.89606	0.045171	0.0856469	1.17918	-4.49724	4.49724	3.61092	0	2.19722	0.3333	0.430321	0.275064	1	14.123	0	440000	440300	36.64	0.883104	1	1	1
60	2021	1	24.0412	0.501386	2.00556	0.044237	0.08872	1.15057	-4.52005	4.52005	3.63759	0	2.19722	0.3333	0.413603	0.328806	1	14.123	0	440000	440300	36.42	0.92086	1	1	1
60	2022	1	24.2092	0.531575	2.13481	0.037834	0.0807686	1.00088	-4.53491	4.53491	3.66356	0	2.19722	0.3333	0.43151	0.349001	1	14.123	0	440000	440300	39.43	0.931051	1	1	1
61	2015	1	23.504	0.622803	2.65113	0.002744	0.00727471	2.4055	-4.14414	4.14414	3.29584	0	2.56495	0.3846	0.692617	0.267595	1	14.3751	0	440000	440300	36.21	0.541904	1	0.4	0.6
61	2016	1	23.571	0.637762	2.76062	0.005407	0.0149267	1.85198	-4.1775	4.1775	3.3322	0	2.56495	0.3846	0.705613	0.287595	1	14.4307	0	440000	440300	37.47	0.533533	1	0.4	0.4
61	2017	1	23.6594	0.659883	2.94017	0.003246	0.00954379	1.34938	-4.20815	4.20815	3.3673	0	2.56495	0.3846	0.691435	0.287595	1	14.4307	0	440000	440300	36.28	0.515268	1	0	0.2
61	2018	1	23.6677	0.653134	2.88296	0.005275	0.0152076	1.08624	-4.24724	4.24724	3.4012	0	2.56495	0.3846	0.692343	0.33997	1	14.4033	0	440000	440300	37.25	0.523836	1	0.2	0.4
61	2019	1	23.6988	0.649514	2.85318	0.020757	0.0592235	1.13336	-4.28377	4.28377	3.43399	0	2.48491	0.4167	0.693244	0.33997	1	14.3808	0	440000	440300	36.3	0.510549	1	0.2	0.2
61	2020	1	23.6888	0.634451	2.73561	0.022783	0.0623254	1.25091	-4.32489	4.32489	3.46574	0	2.48491	0.4167	0.698244	0.33997	1	14.3808	0	440000	440300	36.3	0.516652	1	0.4	0.2
61	2021	1	23.7519	0.638294	2.76468	0.023976	0.0662859	1.1629	-4.35764	4.35765	3.49651	0	2.48491	0.4167	0.684757	0.33997	1	14.4033	0	440000	440300	36.28	0.511707	1	0.2	0.8
61	2022	1	23.7672	0.641841	2.79206	0.015597	0.0435477	1.10272	-4.39584	4.39584	3.52636		2.30259	0.5	0.686492	0.33997	1	14.4033	0	440000	440300	36.28	0.510842	1	0	0
62	2013	0	22.3071	0.588971	2.43292	0.083314	0.202696	2.21066	-3.9177	3.9177	2.99573	0	2.19722	0.3333	0.750851	0.749648	1	13.7101	0	440000	440300	0.12	0.00157006	1	1	1
62	2014	0	22.121	0.411927	1.70047	0.116519	0.198137	2.91249	-3.95496	3.95496	3.04452	1	2.19722	0.3333	0.75653	0.749648	1	14.152	0	440000	440300	0	0	0	1	1
62	2015	0	22.545	0.404929	1.68047	0.060448	0.101581	4.39817	-3.99686	3.99686	3.09104	1	2.19722	0.3333	0.731968	0.707561	1	14.3461	0	440000	440300	1.98	0.0248994	1	1	1
62	2016	0	22.6581	0.410328	1.69586	0.063531	0.10774	3.19188	-4.03476	4.03476	3.13549	1	2.19722	0.3333	0.731097	0.707561	1	14.1156	0	440000	440300	1.98	0.0249653	1	1	1
62	2017	0	22.871	0.477586	1.91419	0.05332	0.102065	2.346	-4.06781	4.06781	3.17805	1	2.19722	0.3333	0.733133	0.707561	1	14.3461	0	440000	440300	1.98	0.0248712	1	1	1
62	2018	0	23.0556	0.500546	2.00219	0.074702	0.149567	1.66624	-4.09864	4.09864	3.21888	1	2.07944	0.375	0.741283	0.707561	1	14.4033	0	440000	440300	1.98	0.0248245	1	0	0
62	2019	0	23.1525	0.496825	1.98738	0.063191	0.125584	1.80801	-4.13265	4.13265	3.2581	1	2.19722	0.3333	0.738396	0.707561	1	14.4033	0	440000	440300	1.98	0.0248588	1	0	0
62	2020	0	23.2281	0.50159	2.00638	0.058797	0.117969	1.56377	-4.16742	4.16742	3.29584	1	2.19722	0.3333	0.731764	0.707561	1	14.3578	0	440000	440300	1.28	0.0161698	1	1	1
62	2021	0	23.4812	0.568913	2.31972	0.066132	0.153407	1.71096	-4.18632	4.18632	3.3322	1	2.19722	0.3333	0.77583	0.605258	1	14.3402	0	440000	440300	1.25	0.0157114	1	1	1
62	2022	0	23.5183	0.52189	2.09157	0.065983	0.138008	1.30193	-4.22276	4.22276	3.3673	0	2.19722	0.3333	0.756171	0.572751	1	14.3402	0	440000	440300	1.25	0.0159642	1	1	1
63	2022	0	25.9215	0.670947	3.03903	0.043059	0.130858	1.29225	-3.62025	3.62025	3.2581	0	2.19722	0.3333	0.535039	0.212807	1	16.133	1	440000	440300	5.64	0.120051	1	0.2	0.2
65	2013	1	22.1052	0.757927	4.13098	0.049207	0.203273	1.46898	-4.31459	4.31459	3.4012	0	2.19722	0.3333	0.660581	0.544132	1	13.1806	0	110000	110000	61.53	0.885834	1	0.4	0.6
65	2014	1	22.3162	0.75983	4.16372	0.045613	0.18992	1.69399	-4.35775	4.35775	3.43399	0	2.19722	0.3333	0.68731	0.544132	1	13.1806	0	110000	110000	61.53	0.933121	1	0.4	0.6
65	2016	1	23.2204	0.698646	3.31836	0.04349	0.144315	1.65818	-4.40797	4.40797	3.49651	0	2.19722	0.3333	0.808745	0.431718	1	13.7953	0	110000	110000	66.7	0.921653	1	0.4	0.4
65	2017	1	23.1625	0.640241	2.77964	0.047378	0.131694	1.3618	-4.44932	4.44932	3.52636	0	2.19722	0.3333	0.734385	0.431718	1	13.8643	0	110000	110000	66.39	0.959393	1	0.4	0.8
65	2018	1	23.1611	0.597413	2.48393	0.053966	0.134048	1.09289	-4.49208	4.49208	3.55535	0	2.19722	0.3333	0.687556	0.431718	1	13.9639	0	110000	110000	67.78	0.974831	1	0.4	0.2
65	2019	1	23.4142	0.630137	2.7037	0.050153	0.135599	1.06663	-4.51243	4.51243	3.58352	0	2.07944	0.375	0.69319	0.431718	1	14.1007	0	110000	110000	66.59	0.967878	1	0	0.2
65	2020	1	23.6181	0.655597	2.90357	0.043367	0.125919	0.976456	-4.5326	4.5326	3.61092	0	2.19722	0.3333	0.668808	0.431712	1	14.2076	0	110000	110000	66.39	0.971324	1	0.2	0
65	2021	1	23.6856	0.6463	2.82725	0.035001	0.0989567	0.991091	-4.56525	4.56525	3.63759	0	2.19722	0.3333	0.664956	0.428943	1	14.152	0	110000	110000	65.97	0.971719	1	0.2	0.4
65	2022	1	23.818	0.612401	2.57999	0.036383	0.0938677	0.987956	-4.5897	4.5897	3.66356	0	2.19722	0.3333	0.68207	0.431135	1	14.1871	0	110000	110000	65.84	0.962151	1	0.2	0
66	2013	1	24.3926	0.77851	4.51488	-0.019448	-0.0878054	0.906399	-3.6247	3.6247	2.83321	0	2.19722	0.3333	0.582211	0.539174	1	13.6877	0	440000	440300	56.62	0.972184	1	1	0.8
66	2014	1	24.4258	0.791154	4.78821	-0.008379	-0.0401204	0.979343	-3.65891	3.65891	2.89037	0	2.19722	0.3333	0.57299	0.539174	1	13.9596	0	440000	440300	53.92	0.937087	1	1	0.6
66	2016	1	24.4334	0.767378	4.29881	0.005253	0.0225817	1.17034	-3.73758	3.73758	2.99573	0	2.19722	0.3333	0.574035	0.539174	1	13.9596	0	440000	440300	55.33	0.965283	1	1	1
66	2017	1	23.4447	0.502777	2.01117	0.04579	0.0920914	1.77388	-3.9097	3.9097	3.04452	0	2.19722	0.3333	0.448336	0.409083	1	13.981	0	440000	440300	41.4	0.928251	1	0	0.2
66	2018	1	23.496	0.584406	2.4062	0.066014	0.158843	1.38523	-3.94491	3.94491	3.09104	0	2.19722	0.3333	0.480599	0.407493	1	15.2018	0	440000	440300	42.03	0.924752	1	0.2	0.2
66	2019	1	23.7992	0.600809	2.50507	0.053799	0.13477	2.44883	-3.95199	3.95199	3.13549	0	2.19722	0.3333	0.551498	0.405877	1	15.2018	0	440000	440300	40.59	0.813101	1	0	0
66	2020	1	24.0386	0.660481	2.94535	0.035401	0.104268	2.6801	-3.96043	3.96043	3.17805	0	2.19722	0.3333	0.521704	0.415097	1	15.3196	0	440000	440300	41.51	0.865513	1	0.8	0.8
66	2021	1	24.211	0.670954	3.03909	0.020864	0.0634076	1.94279	-3.97463	3.97463	3.21888	0	2.19722	0.3333	0.472678	0.413659	1	15.3196	0	440000	440300	42.21	0.905017	1	0.4	1
66	2022	1	24.2458	0.561631	2.28118	0.00668	0.0152383	1.51999	-4.00911	4.00911	3.2581	0	2.19722	0.3333	0.509051	0.393454	1	15.305	0	440000	440300	42.51	0.877218	1	0.8	1
68	2013	1	20.1983	0.669023	3.02136	-0.062883	-0.189992	7.2332	-3.5923	3.5923	2.83321	0	2.19722	0.3333	0.6073	0.224547	1	12.6115	0	440000	440300	7.63	0.123723	1	0.2	0.4
68	2014	0	19.8575	0.723252	3.6134	-0.147164	-0.756274	10.3143	-3.56321	3.56321	2.89037	0	2.48491	0.3333	0.492334	0.224547	1	13.1224	0	440000	440300	7.63	0.153986	1	0.2	0.4
68	2016	0	20.9961	0.390353	1.64029	0.00664	0.0108916	6.13572	-3.83498	3.83498	2.99573	0	2.48491	0.3333	0.530232	0.26434	1	13.1224	0	440000	440300	6.79	0.124177	1	0	0
68	2017	0	21.7542	0.610299	2.56607	0.011643	0.0298767	2.26796	-3.94083	3.94083	3.04452	0	2.3979	0.3636	0.522115	0.26434	1	13.4588	0	440000	440300	5.79	0.107621	1	1	1
68	2018	0	21.9598	0.728095	3.67776	-0.040564	-0.149184	1.97047	-3.99017	3.99018	3.09104	0	2.3979	0.3636	0.498261	0.264767	1	13.4588	0	440000	440300	22.8	0.438293	1	1	1
68	2019	1	22.0547	0.747129	3.95459	0.001904	0.00752954	1.85582	-4.03326	4.03326	3.13549	1	2.19722	0.4444	0.470359	0.264767	1	13.8155	0	440000	440300	47.03	0.941919	1	0	0
68	2020	1	22.0353	0.790441	4.77192	-0.048218	-0.230093	1.67139	-4.07269	4.07269	3.17805	0	2.48491	0.3333	0.4525	0.264767	1	13.8155	0	440000	440300	18.77	0.391205	1	1	1
68	2021	1	22.1165	0.836634	6.12121	-0.029373	-0.179798	1.70142	-4.11485	4.11485	3.21888	0	2.48491	0.3333	0.456796	0.264767	0	13.8155	0	440000	440300	45.25	0.938991	1	1	1
68	2022	1	22.184	0.901682	9.94061	-0.054387	-0.553173	1.7964	-4.15622	4.15622	3.2581	0	2.3979	0.3636	0.440588	0.264767	0	14.221	0	440000	440300	44.05	0.933065	1	1	1
69	2016	1	25.7092	0.671215	3.0415	0.049957	0.151944	1.04546	-3.44287	3.44287	2.99573	0	1.94591	0.5714	0.752866	0.53468	1	14.6484	0	440000	440300	61.39	0.850984	1	1	1
69	2017	1	26.0998	0.698911	3.32127	0.042851	0.14232	1.01443	-3.3629	3.3629	3.04452	0	1.94591	0.5714	0.756149	0.53468	1	14.8451	0	440000	440300	62.07	0.864124	1	1	1
69	2018	1	26.2497	0.737692	3.81232	0.038394	0.14637	0.936183	-3.30232	3.30232	3.09104	0	2.07944	0.5	0.751912	0.469972	1	15.0094	0	440000	440300	61.25	0.872383	1	1	1
69	2019	1	26.3686	0.749767	3.99628	0.037781	0.150983	0.929928	-3.25131	3.25131	3.13549	0	2.07944	0.5	0.711526	0.470062	1	15.0094	0	440000	440300	55.47	0.812509	1	1	1
69	2020	1	26.3978	0.75826	4.13668	0.034436	0.142451	0.901594	-3.22194	3.22194	3.17805	0	1.94591	0.5714	0.662499	0.470103	1	15.0094	0	440000	440300	52.96	0.822616	1	1	1
69	2021	1	26.4523	0.748394	3.97447	0.014898	0.0592117	0.887026	-3.2426	3.2426	3.21888	0	1.94591	0.5714	0.704432	0.470103	1	15.0094	0	440000	440300	52.86	0.815363	1	1	1
69	2022	1	26.426	0.743891	3.90459	-0.032493	-0.126872	0.875379	-3.3586	3.3586	3.2581	0	1.94591	0.5714	0.689664	0.470103	1	15.0094	0	440000	440300	52.54	0.817107	1	1	1
78	2012	0	22.492	0.819736	5.54743	0.017239	0.0956322	1.46673	-3.95747	3.95747	3.04452	0	2.3979	0.3636	0.293906	0.276556	1	14.3461	0	440000	440300	0	0	0	0	0.8
78	2013	0	22.8051	0.764565	4.24746	0.028595	0.121456	1.40379	-3.99038	3.99038	3.09104	0	2.19722	0.3333	0.3693	0.24662	1	14.3461	0	440000	440300	0	0	0	0	0
78	2014	0	22.9883	0.814926	5.40325	0.008683	0.0469164	1.55643	-4.02232	4.02232	3.13549	0	2.3979	0.3636	0.274578	0.24662	1	14.4198	0	440000	440300	0	0	0	1	1
78	2015	0	23.2698	0.832078	5.95515	0.040627	0.24194	2.2074	-4.04432	4.04432	3.17805	0	2.3979	0.3636	0.391639	0.239804	1	14.4198	0	440000	440300	0.55	0.0172252	1	1	0
78	2016	0	23.5364	0.647212	2.83457	0.02994	0.0848669	1.45162	-4.06098	4.06098	3.21888	0	1.94591	0.4286	0.497546	0.459346	1	14.4198	0	440000	440300	0.39	0.00796406	1	0	0
78	2017	0	24.1529	0.790373	4.77039	0.026691	0.127326	1.20786	-4.02361	4.02361	3.2581	0	1.94591	0.4286	0.528701	0.459623	1	14.5235	0	440000	440300	0.39	0.00756107	1	1	1
78	2018	0	24.4399	0.825944	5.74529	0.017753	0.101996	1.01243	-4.01643	4.01643	3.29584	0	1.94591	0.4286	0.496116	0.459623	1	14.7116	0	440000	440300	0.59	0.0118403	1	0	0
78	2019	0	24.4409	0.809302	5.2439	0.012507	0.0655854	1.05657	-4.05625	4.05625	3.3322	0	2.19722	0.3333	0.47871	0.440329	1	14.9141	0	440000	440300	0.38	0.00780768	1	0	0
78	2020	0	24.4051	0.811438	5.30328	-0.001039	-0.00551011	1.08495	-4.10253	4.10253	3.3673	0	2.19722	0.3333	0.453697	0.44221	1	14.9141	0	440000	440300	0	0	0	1	1
78	2021	0	24.3504	0.805651	5.14539	0.006857	0.0352819	1.06087	-4.15191	4.15191	3.4012	0	2.19722	0.3333	0.45282	0.44221	1	14.9141	0	440000	440300	0	0	0	1	1
78	2022	0	24.3138	0.831447	5.93285	-0.027367	-0.162364	1.07939	-4.19804	4.19804	3.43399	0	2.19722	0.3333	0.455406	0.44221	1	14.9141	0	440000	440300	0	0	0	1	1
88	2018	1	23.0564	0.248857	1.3313	0.047117	0.0627271	1.19078	-3.97859	3.9786	3.09104	0	2.19722	0.3333	0.78219	0.673695	1	13.017	0	440000	440300	70.58	0.903366	1	0.4	0.8
88	2019	1	23.1227	0.257485	1.34677	0.035802	0.0482172	1.24998	-4.01457	4.01458	3.13549	0	2.19722	0.3333	0.782356	0.673695	1	12.8992	0	440000	440300	70.58	0.903366	1	0.4	0.4
88	2020	1	23.2967	0.2492	1.33191	0.029232	0.0389345	1.33344	-4.04224	4.04224	3.17805	0	2.07944	0.3101	0.782744	0.67483	1	13.4298	0	440000	440300	70.69	0.903271	1	0.8	0.8
88	2021	1	23.3588	0.26846	1.36698	0.034682	0.0474095	1.12292	-4.07721	4.07721	3.21888	0	2.19722	0.3333	0.758973	0.67483	1	13.6699	0	440000	440300	67.48	0.889416	1	0.6	0.6
88	2022	1	23.5203	0.337973	1.51051	0.0296	0.0447112	1.03348	-4.10257	4.10256	3.2581	0	2.19722	0.3333	0.761901	0.67483	1	13.5779	0	440000	440300	67.48	0.892121	1	0.2	0.4
89	2016	1	23.2474	0.141008	1.16416	0.046071	0.0536338	1.45562	-3.846	3.846	2.94444	0	2.19722	0.3333	0.700943	0.569686	1	13.7642	0	440000	440300	58.37	0.854237	1	1	1
89	2017	1	23.2972	0.144605	1.16905	0.051462	0.0601616	1.50481	-3.8822	3.8822	2.99573	0	2.19722	0.3333	0.730239	0.569686	1	13.7642	0	440000	440300	56.97	0.788621	1	0	1
89	2018	1	23.3225	0.13351	1.15408	0.050679	0.0584877	1.32098	-3.92019	3.92019	3.04452	0	2.19722	0.3333	0.736044	0.569686	1	13.5924	0	440000	440300	59.46	0.853085	1	0.8	0.4
89	2019	1	23.3639	0.138555	1.16084	0.04319	0.0501367	1.56747	-3.95678	3.95678	3.09104	0	2.19722	0.3333	0.698793	0.569686	1	13.5798	0	440000	440300	57.62	0.831577	1	0.8	1
89	2020	1	23.4391	0.210235	1.2662	0.002545	0.00322248	1.31853	-3.9902	3.9902	3.13549	0	2.19722	0.3333	0.669127	0.569686	1	13.5798	0	440000	440300	57.54	0.866827	1	0.4	0.6
89	2021	1	23.994	0.547947	2.21213	-0.000763	-0.00168786	1.11807	-3.96668	3.96668	3.17805	0	2.19722	0.3333	0.664254	0.569686	1	13.5798	0	440000	440300	57.54	0.887278	1	1	1
89	2022	1	23.9472	0.574362	2.34941	-0.044901	-0.105491	1.21584	-4.01305	4.01305	3.21888	0	2.19722	0.3333	0.666019	0.569686	1	13.5798	0	440000	440300	57.26	0.880517	1	1	1
90	2017	1	23.9734	0.74455	3.91466	0.023194	0.0907966	1.13613	-4.00951	4.00951	3.21888	0	1.94591	0.4286	0.622924	0.234748	1	13.8643	0	440000	440300	45.22	0.778313	1	1	1
90	2018	1	24.1809	0.724716	3.63262	0.024428	0.0887376	0.933024	-4.01932	4.01932	3.2581	0	1.94591	0.4286	0.591829	0.234748	1	14.0387	0	440000	440300	46.43	0.796261	1	1	1
90	2019	1	24.4199	0.760364	4.173	0.030601	0.127698	1.00602	-4.01994	4.01994	3.29584	0	1.94591	0.4286	0.550244	0.234748	1	14.0387	0	440000	440300	44.46	0.821053	1	1	1
90	2020	1	24.6151	0.774743	4.43937	0.030384	0.134886	1.00126	-4.02417	4.02417	3.3322	0	1.79176	0.5	0.50458	0.234748	1	14.152	0	440000	440300	44.46	0.907347	1	1	1
90	2021	1	24.8147	0.785596	4.66409	0.032623	0.152157	0.968943	-4.02417	4.02418	3.3673	0	2.07944	0.375	0.510155	0.234748	1	14.3461	0	440000	440300	43.63	0.870684	1	1	1
90	2022	1	24.9604	0.79643	4.91231	0.028475	0.139878	0.943856	-4.03283	4.03283	3.4012	0	2.07944	0.375	0.538053	0.234748	1	14.3461	0	440000	440300	45.28	0.908143	1	1	1
96	2013	1	21.4403	0.0857419	1.09378	0.033357	0.0364853	1.43723	-3.67956	3.67956	2.70805	0	2.3979	0.3636	0.614159	0.576082	1	13.8155	0	440000	440300	59.42	0.954998	1	1	1
96	2014	1	21.4328	0.0703586	1.07568	0.021448	0.0230713	2.09062	-3.71895	3.71895	2.77259	0	2.3979	0.3636	0.652805	0.576082	1	13.8155	0	440000	440300	57.61	0.875133	1	1	1
96	2015	1	21.5194	0.0892185	1.09796	0.06737	0.0739694	4.06816	-3.76572	3.76572	2.83321	0	2.3979	0.3636	0.573641	0.554113	1	13.8155	0	440000	440300	55.41	0.936613	1	1	1
96	2016	1	21.6111	0.0566883	1.05641	0.122159	0.128804	3.1939	-3.81219	3.81219	2.89037	0	2.3979	0.3636	0.573599	0.555436	1	13.8155	0	440000	440300	55.54	0.828584	1	1	1
96	2017	1	21.6606	0.0614351	1.06304	0.060702	0.0645285	2.73497	-3.85538	3.85538	2.94444	0	2.3979	0.3636	0.645521	0.555436	1	13.8155	0	440000	440300	55.54	0.789257	1	1	1
96	2018	1	21.6967	0.0645327	1.0632	0.042204	0.0446975	1.87167	-3.89757	3.89757	2.99573	0	2.3979	0.3636	0.666977	0.555436	1	13.8155	0	440000	440300	55.54	0.748921	1	1	1
96	2019	1	21.804	0.0714295	1.07692	0.043773	0.0471402	2.07792	-3.94343	3.94343	3.04452	0	2.3979	0.3636	0.689841	0.555436	1	13.5278	0	440000	440300	55.54	0.720176	1	0.8	1
96	2020	1	21.847	0.0702305	1.07554	0.043255	0.0465223	1.7096	-3.9855	3.9855	3.09104	0	2.3979	0.3636	0.684103	0.555436	1	13.5278	0	440000	440300	55.54	0.691742	1	0.8	1
96	2021	1	21.8495	0.0550242	1.05823	0.022857	0.0241879	1.54836	-4.02562	4.02562	3.13549	0	2.3979	0.3636	0.666504	0.555436	1	13.9199	0	440000	440300	55.54	0.700113	1	1	1
96	2022	1	21.7355	0.0547612	1.05793	0.021332	0.0225678	1.57431	-4.0598	4.0598	3.17805	0	2.30259	0.4	0.667571	0.555436	1	13.9199	0	440000	440300	55.54	0.716553	1	1	1
99	2013	1	22.0687	0.360138	1.56284	0.050666	0.0791828	1.61286	-3.71365	3.71365	2.70805	0	2.70805	0.3333	0.471494	0.421828	1	13.4298	0	440000	440300	42.69	0.934749	1	0.8	0.8
99	2014	1	22.2172	0.388661	1.63575	0.046189	0.0755539	2.25949	-3.75674	3.75674	2.77259	0	2.70805	0.3333	0.428995	0.395288	1	13.4298	0	440000	440300	40.01	0.827166	1	1	0.2
99	2015	1	22.325	0.432835	1.76316	0.034962	0.0616435	2.23819	-3.7978	3.7978	2.83321	0	2.70805	0.3333	0.438887	0.386291	1	13.4298	0	440000	440300	41.63	0.928619	1	0.4	0.6
99	2017	1	22.4499	0.455037	1.83499	0.017003	0.0312003	1.42752	-3.87778	3.87778	2.94444	0	2.70805	0.3333	0.460495	0.386291	1	13.9108	1	440000	440300	41.63	0.861013	1	0	0.2
99	2018	1	22.4573	0.434482	1.76829	0.028101	0.0496907	1.03803	-3.91774	3.91774	2.99573	0	2.63906	0.3333	0.430371	0.386291	1	13.9108	1	440000	440300	42.25	0.894559	1	1	1
99	2019	1	22.4917	0.421481	1.72855	0.036019	0.0622606	1.18558	-3.95747	3.95747	3.04452	0	2.63906	0.3333	0.437602	0.386291	1	13.9108	1	440000	440300	41.63	0.862977	1	0.6	0.4
99	2020	1	22.4303	0.347693	1.53302	0.038741	0.0593907	1.16787	-3.99787	3.99787	3.09104	0	2.63906	0.3333	0.440259	0.386291	1	14.0779	1	440000	440300	41.63	0.884427	1	0.8	0.8
99	2021	1	22.6129	0.251649	1.33627	0.037594	0.0502358	1.20762	-4.03573	4.03573	3.13549	0	2.56495	0.3125	0.495334	0.30179	1	13.8155	0	440000	440300	39.76	0.796474	1	0.6	0.8
99	2022	1	22.5895	0.207693	1.26214	0.026297	0.0331904	1.07455	-4.07617	4.07617	3.17805	0	2.48491	0.4167	0.451751	0.30179	1	13.8155	0	440000	440300	41.5	0.902959	1	0.6	0.4
151	2013	1	21.6355	0.606677	2.54244	0.037169	0.0944999	1.42726	-3.69379	3.69379	2.70805	0	2.19722	0.3333	0.509136	0.500886	1	13.5541	0	110000	110000	50.09	0.954095	1	1	1
151	2014	1	21.7947	0.656582	2.9119	0.038599	0.112397	2.41892	-3.74296	3.74296	2.77259	0	2.19722	0.3333	0.535107	0.477235	1	13.5541	0	110000	110000	48.2	0.919496	1	1	1
151	2015	1	21.6052	0.579701	2.37926	0.055603	0.132294	3.3182	-3.7718	3.7718	2.83321	0	2.19722	0.3333	0.474174	0.453585	1	13.5541	0	110000	110000	45.8	0.946672	1	1	1
151	2016	1	21.4502	0.517535	2.07269	0.048767	0.101079	3.08957	-3.80036	3.80036	2.89037	0	2.07944	0.375	0.4592	0.453585	1	13.5541	0	110000	110000	45.8	0.957358	1	1	1
151	2017	1	21.4919	0.54077	2.17756	0.041003	0.0892865	2.10775	-3.84364	3.84364	2.94444	0	2.19722	0.3333	0.463453	0.453585	1	13.5541	0	110000	110000	45.8	0.956358	1	1	1
151	2018	1	21.4923	0.536344	2.15677	0.038664	0.0833894	1.84747	-3.88367	3.88367	2.99573	0	2.19722	0.3333	0.470374	0.453585	1	13.5541	0	110000	110000	45.8	0.961983	1	1	1
151	2019	1	21.5956	0.60374	2.52359	0.003658	0.0092313	1.81291	-3.93115	3.93115	3.04452	0	2.19722	0.3333	0.476444	0.453585	1	13.5541	0	110000	110000	45.8	0.925066	1	1	1
151	2020	1	21.3138	0.64677	2.83101	-0.16106	-0.455963	1.88249	-3.94859	3.94859	3.09104	0	2.19722	0.3333	0.458002	0.453585	1	13.4588	0	110000	110000	45.8	0.929383	1	1	1
151	2021	1	22.0243	0.608654	2.55528	0.017666	0.0451416	1.30835	-4.03236	4.03236	3.13549		2.30259	0.4	0.525953	0.397937	1	13.8155	0	110000	110000	52.45	0.946922	1	1	1
151	2022	1	22.2383	0.732907	3.74401	-0.103121	-0.386086	1.53418	-4.07703	4.07703	3.17805		2.3979	0.3636	0.528149	0.397937	1	13.8155	0	110000	110000	52.45	0.945045	1	1	1
153	2013	0	21.4069	0.467801	1.87899	0.013724	0.0257873	1.51811	-3.7568	3.7568	2.83321	0	2.19722	0.3333	0.429118	0.089912	1	13.3047	0	340000	340200	18.97	0.442088	1	0.4	0.6
153	2014	0	21.5286	0.487414	1.95089	0.018376	0.0358496	2.15019	-3.8064	3.80641	2.89037	0	2.19722	0.3333	0.543462	0.114827	1	13.5924	0	340000	340200	20.42	0.502213	1	0.6	0.6
153	2016	0	21.6357	0.537108	2.16033	0.018355	0.0396529	2.15212	-3.8938	3.8938	2.99573	0	2.19722	0.3333	0.338845	0.114827	1	13.653	0	340000	340200	27.76	0.784181	1	0.6	0.4
153	2017	0	21.7413	0.559038	2.26777	0.023611	0.0535443	1.45775	-3.94013	3.94013	3.04452	0	2.19722	0.3333	0.320801	0.113039	1	13.653	0	340000	340200	27.33	0.796329	1	0.4	0.4
153	2018	0	21.8245	0.570549	2.32856	0.020182	0.0469949	1.11159	-3.98444	3.98444	3.09104	0	2.19722	0.3333	0.339893	0.113039	1	13.8643	0	340000	340200	32.17	0.880164	1	0	0
153	2019	0	21.9929	0.627174	2.68221	0.022646	0.0607414	1.20669	-4.03134	4.03134	3.13549	0	2.07944	0.375	0.3267	0.114827	1	13.8643	0	340000	340200	30.75	0.864736	1	1	1
153	2020	0	22.0142	0.601789	2.51123	0.028078	0.0705104	1.35702	-4.07204	4.07204	3.17805	0	2.19722	0.3333	0.3267	0.114827	1	13.8643	0	340000	340200	32.67	0.948331	1	1	1
153	2021	0	22.0626	0.591833	2.44997	0.028684	0.0702751	1.57139	-4.11348	4.11348	3.21888	0	2.19722	0.3333	0.364583	0.114827	1	13.8643	0	340000	340200	31.07	0.822828	1	1	1
153	2022	0	22.2205	0.607369	2.54692	0.033773	0.0860171	1.57773	-4.15679	4.15679	3.2581	0	2.19722	0.3333	0.303894	0.107922	1	13.8643	0	340000	340200	27.97	0.891332	1	1	1
155	2009	1	21.8916	0.396789	1.6578	0.022693	0.0376203	1.70599	-3.62748	3.62748	2.56495	0	1.60944	0.4	0.654911	0.634894	1	12.6281	0	510000	510100	64.32	0.980787	1	0.6	0.4
155	2010	1	21.9405	0.495575	1.98245	-0.064762	-0.128388	1.46676	-3.66945	3.66945	2.63906	0	1.60944	0.4	0.646193	0.634894	1	12.6281	0	510000	510100	63.49	0.961824	1	0.8	0.6
155	2011	1	21.8579	0.523089	2.09683	-0.071629	-0.150193	1.17141	-3.706	3.706	2.70805	0	1.60944	0.4	0.643611	0.634894	1	12.6281	0	510000	510100	63.49	0.970053	1	0.2	0.8
155	2013	1	21.7994	0.74215	3.87822	-0.175809	-0.649764	1.25005	-3.7832	3.7832	2.83321	0	1.60944	0.4	0.586	0.585957	1	13.1224	0	510000	510100	58.6	0.894793	1	0.6	0.4
155	2017	1	22.638	0.458189	1.84566	0.056232	0.103785	1.43306	-3.95521	3.95521	3.04452	0	1.60944	0.4	0.582863	0.262047	1	13.3847	0	510000	510100	41.6	0.708447	1	0.2	0.8
155	2018	1	22.7014	0.475944	1.90819	0.056845	0.108471	1.07999	-3.99366	3.99366	3.09104	0	1.60944	0.4	0.530875	0.262047	1	13.4444	0	510000	510100	43.09	0.775139	1	0.6	0.6
155	2019	1	22.7037	0.417335	1.71625	0.045464	0.0780277	1.17623	-4.0336	4.0336	3.13549	0	1.60944	0.4	0.556418	0.262047	1	13.4444	0	510000	510100	43.43	0.778874	1	0.4	0.6
155	2020	1	22.9462	0.507244	2.0294	0.031802	0.0645391	1.64876	-4.06443	4.06443	3.17805	0	1.60944	0.4	0.488069	0.262047	1	13.5924	0	510000	510100	43.43	0.855764	1	0.4	0.8
155	2021	1	23.5745	0.580014	2.38103	0.038822	0.0924363	2.57846	-4.05715	4.05715	3.21888	0	1.60944	0.4	0.560151	0.353207	1	13.5144	0	510000	510100	51.96	0.941987	1	0.6	0.4
155	2022	1	23.6859	0.546268	2.20394	0.066377	0.146291	1.79713	-4.08522	4.08522	3.2581	0	1.60944	0.4	0.573983	0.361762	1	13.567	0	510000	510100	51.69	0.941873	1	0.2	0.4
156	2012	0	21.9422	0.74873	3.97978	0.051362	0.204409	1.18244	-3.86952	3.86952	2.94444	1	2.56495	0.3333	0.917681	0.54299	1	13.5924	0	330000	330100	64.7	0.69087	1	0	0
156	2013	0	22.3495	0.643314	2.80359	0.05024	0.140852	1.26244	-3.9179	3.9179	2.99573	1	2.48491	0.3333	0.905777	0.523086	1	13.9978	0	330000	330100	62.27	0.692273	1	0	0.2
156	2014	1	22.4385	0.602917	2.51837	0.069064	0.173928	1.48699	-3.95784	3.95784	3.04452	1	2.48491	0.3333	0.904222	0.523086	1	14.0779	0	330000	330100	62.27	0.694048	1	0	0
156	2015	1	23.2629	0.269583	1.36908	0.042018	0.0575261	2.13649	-3.96484	3.96484	3.09104	0	2.56495	0.3846	0.858703	0.418468	1	14.0779	0	330000	330100	50.69	0.594883	1	1	1
156	2016	1	23.3647	0.279278	1.3875	0.0428	0.0593849	1.76854	-3.99671	3.99671	3.13549	0	2.48491	0.4167	0.821756	0.418468	1	14.0779	0	330000	330100	50.24	0.615159	1	1	1
156	2017	1	23.3919	0.280398	1.38966	0.044465	0.0617911	1.28667	-4.03439	4.03439	3.17805		2.30259	0.4	0.791221	0.418468	1	14.4033	0	330000	330100	49.67	0.636224	1	1	1
156	2018	1	23.4139	0.277813	1.38468	0.0437	0.0605106	1.04367	-4.07246	4.07246	3.21888	0	2.30259	0.4	0.760139	0.418468	1	14.4033	0	330000	330100	50.18	0.666932	1	1	1
156	2019	1	23.4784	0.300245	1.42907	0.041055	0.0586705	1.22504	-4.10658	4.10658	3.2581	0	2.48491	0.3333	0.735748	0.418468	1	14.0387	0	330000	330100	47.21	0.647422	1	1	1
156	2020	1	23.8777	0.40751	1.68779	0.040601	0.068526	1.05815	-4.10218	4.10218	3.29584	0	2.48491	0.3333	0.627265	0.362966	1	14.0387	0	330000	330100	43.38	0.7101	1	1	1
156	2021	1	23.9659	0.433444	1.76505	0.036201	0.0638966	1.03162	-4.13053	4.13053	3.3322	0	2.48491	0.3333	0.615529	0.362966	1	14.3388	0	330000	330100	43.36	0.71047	1	1	1
156	2022	1	24.0232	0.448888	1.81451	0.029775	0.0540271	0.966894	-4.1626	4.1626	3.3673	0	2.48491	0.3333	0.627578	0.364335	1	14.4574	0	330000	330100	43.2	0.70164	1	1	1
158	2013	1	22.4765	0.576942	2.36374	0.003039	0.00718341	1.09244	-3.7576	3.7576	2.77259	0	2.19722	0.3333	0.4953	0.480641	1	13.7101	0	130000	130100	48.06	0.925298	1	0.4	0.2
158	2014	1	22.4376	0.554528	2.24481	0.004369	0.00980757	1.79596	-3.79784	3.79784	2.83321	0	2.19722	0.3333	0.533696	0.480641	1	13.7101	0	130000	130100	48.39	0.914399	1	0.4	0.4
158	2015	1	23.1159	0.503495	2.01408	0.022731	0.045782	2.05624	-3.81501	3.81501	2.89037	0	2.3979	0.3636	0.655846	0.273201	1	13.9553	0	130000	130100	27.32	0.435378	1	0.4	0.6
158	2016	1	23.273	0.551411	2.22921	0.0271	0.0604116	1.47741	-3.84407	3.84407	2.94444	0	2.3979	0.3636	0.61779	0.273201	1	13.9553	0	130000	130100	27.32	0.434963	1	0.6	0.4
158	2017	1	23.2719	0.52987	2.12707	0.027761	0.0590496	1.34145	-3.88416	3.88416	2.99573	0	2.3979	0.3636	0.616775	0.273201	1	14.0387	0	130000	130100	27.32	0.438101	1	0.4	0.4
158	2018	1	23.3725	0.569219	2.32136	0.012935	0.0300268	1.17617	-3.91605	3.91605	3.04452	0	2.3979	0.3636	0.624306	0.275457	1	14.152	0	130000	130100	27.55	0.435573	1	0.4	0.2
158	2019	1	23.3734	0.581776	2.39106	0.006726	0.0160823	1.34561	-3.95597	3.95597	3.09104	0	2.3979	0.3636	0.51963	0.284806	1	14.152	0	130000	130100	28.48	0.526335	1	0.6	0.2
158	2020	1	23.4243	0.594665	2.4671	0.007191	0.0177409	1.25598	-3.99154	3.99154	3.13549	0	2.3979	0.3636	0.487966	0.284806	1	14.221	0	130000	130100	28.48	0.577688	1	0.4	0.2
158	2021	1	23.5325	0.628158	2.68932	0.007816	0.0210197	1.29068	-4.02136	4.02136	3.17805	0	2.3979	0.3636	0.431333	0.284806	1	14.2855	0	130000	130100	28.48	0.636567	1	0	0
158	2022	1	23.5301	0.641041	2.78583	-0.014044	-0.0391242	1.18168	-4.06161	4.06161	3.21888	0	2.3979	0.3636	0.429978	0.284806	1	14.2855	0	130000	130100	28.48	0.637564	1	1	1
159	2013	0	21.8162	0.30427	1.43734	0.011767	0.0169132	1.47365	-3.70403	3.70403	2.70805	0	2.19722	0.3333	0.307407	0.304901	1	13.1224	0	650000	650100	0.24	0.00731484	1	0.4	0.4
159	2014	0	21.8112	0.264477	1.35958	0.044666	0.0607269	1.91298	-3.74379	3.74379	2.77259	0	2.19722	0.3333	0.324472	0.304693	1	13.1224	0	650000	650100	0	0	0	0.2	0.4
159	2015	0	21.8047	0.260288	1.35188	0.020371	0.0275391	1.77762	-3.78347	3.78347	2.83321	0	2.19722	0.3333	0.321862	0.29639	1	13.5278	0	650000	650100	0.78	0.0235436	1	0	0.2
159	2016	0	21.8599	0.292732	1.41389	0.011509	0.0162725	1.60511	-3.82609	3.82609	2.89037	0	2.19722	0.3333	0.327666	0.29639	1	13.5278	0	650000	650100	1.04	0.0310912	1	0	0.2
159	2017	0	21.8344	0.310459	1.45024	-0.023415	-0.0339574	1.14512	-3.86491	3.86491	2.94444	1	2.19722	0.3333	0.301341	0.29639	1	13.5278	0	650000	650100	0.26	0.00806452	1	0.2	0
159	2018	0	21.7312	0.218467	1.27954	0.018187	0.0232709	0.959474	-3.89957	3.89957	2.99573	1	2.19722	0.3333	0.311464	0.29639	1	13.5278	0	650000	650100	0.26	0.00804207	1	0.2	0
159	2019	0	21.759	0.224618	1.28969	0.009251	0.0119309	1.19552	-3.94109	3.94109	3.04452	1	2.19722	0.3333	0.2493	0.246685	1	13.5278	0	650000	650100	0.26	0.00891327	1	0.4	0.6
159	2020	0	21.7089	0.181153	1.22123	0.031723	0.038741	1.09969	-3.97829	3.97829	3.09104	1	2.19722	0.3333	0.236875	0.236706	1	13.7101	0	650000	650100	0	0	0	0.6	0.2
159	2021	0	22.0286	0.386334	1.62955	0.006855	0.0111706	1.2372	-4.03249	4.03249	3.13549	1	2.19722	0.3333	0.240402	0.228234	1	13.7101	0	650000	650100	0.32	0.012003	1	0.2	0
159	2022	0	21.8474	0.151369	1.17837	0.102168	0.120391	1.23846	-4.06552	4.06552	3.17805	0	2.07944	0.375	0.284908	0.228234	1	13.7101	0	650000	650100	0	0	0	0.2	0.4
301	2013	1	22.0226	0.191626	1.23705	0.090166	0.11154	1.26145	-3.7523	3.7523	2.77259	0	2.07944	0.375	0.378653	0.366935	1	13.7642	0	320000	320500	37.83	0.96851	1	0	0.8
301	2014	1	22.1063	0.215455	1.27462	0.05637	0.0718505	1.77687	-3.79461	3.79461	2.83321	1	1.94591	0.4286	0.376301	0.366935	1	13.7642	0	320000	320500	37.12	0.961907	1	0.4	0.8
301	2015	1	22.2066	0.264025	1.35874	0.037859	0.0514406	2.04126	-3.83659	3.83659	2.89037	1	1.94591	0.4286	0.390097	0.374487	1	13.7642	0	320000	320500	38.18	0.96244	1	0.6	1
301	2016	1	22.3262	0.302185	1.43304	0.029632	0.042464	1.61416	-3.87781	3.87781	2.94444	1	1.94591	0.4286	0.38719	0.265115	1	13.7642	0	320000	320500	38.39	0.976596	1	0.4	0.8
301	2017	1	22.2083	0.186972	1.22997	0.051641	0.0635169	1.65206	-3.91661	3.91661	2.99573	1	1.79176	0.5	0.380072	0.265115	1	13.5278	0	320000	320500	37.83	0.963576	1	0.6	0.6
301	2018	0	23.8083	0.407513	1.6878	0.038712	0.0653382	1.12501	-3.87088	3.87088	3.04452	1	1.94591	0.4286	0.821483	0.687066	1	14.6484	0	320000	320500	12.5	0.152458	1	0	0
301	2019	0	24.2798	0.563384	2.29034	0.046006	0.105369	1.04807	-3.84362	3.84362	3.09104	1	1.94591	0.4286	0.824504	0.687066	1	14.691	0	320000	320500	12.41	0.150662	1	0	0.2
301	2020	0	24.8653	0.64172	2.79111	0.004969	0.013869	1.0903	-3.77348	3.77348	3.13549	1	1.94591	0.4286	0.870544	0.572555	1	14.691	0	320000	320500	11.18	0.135597	1	0	0
301	2021	0	25.6061	0.777216	4.48866	0.038531	0.172952	1.17394	-3.63189	3.63189	3.17805	1	1.94591	0.4286	0.862642	0.572544	1	14.8451	0	320000	320500	8.59	0.106867	1	1	1
301	2022	0	25.8383	0.785616	4.66452	0.003259	0.0152017	1.24012	-3.60525	3.60525	3.21888	1	1.94591	0.4286	0.810219	0.418718	1	14.9942	0	320000	320500	1.84	0.0240491	1	1	1
333	2014	0	25.5132	0.61983	2.6304	0.096817	0.254668	1.30935	-3.29725	3.29726	2.70805	1	2.56495	0.3846	0.6168	0.354914	1	15.6073	0	440000	440600	0	0	0	1	1
333	2015	0	25.5819	0.565113	2.29945	0.105747	0.24316	1.34237	-3.31858	3.31858	2.77259	1	2.48491	0.4167	0.598436	0.350669	1	15.6073	1	440000	440600	2.99	0.0525761	1	1	1
333	2016	0	25.8626	0.595683	2.47331	0.092977	0.229961	1.63356	-3.27802	3.27802	2.83321	1	2.30259	0.4	0.512664	0.347493	1	15.8143	1	440000	440600	4.01	0.080961	1	1	1
333	2017	0	26.0998	0.665768	2.99194	0.075013	0.224434	2.09502	-3.22465	3.22465	2.89037	1	2.30259	0.4	0.587026	0.337148	1	15.9788	1	440000	440600	4.59	0.081542	1	1	1
333	2018	0	26.2497	0.649397	2.85223	0.082102	0.234173	1.56296	-3.21963	3.21963	2.94444	1	2.19722	0.3333	0.619255	0.333798	1	15.9788	1	440000	440600	4.15	0.0697479	1	1	1
333	2019	0	26.3686	0.644	2.80899	0.083712	0.235146	1.96548	-3.21326	3.21325	2.99573	1	2.07944	0.5	0.629355	0.31728	1	16.0088	1	440000	440600	4.13	0.0687875	1	1	1
333	2020	0	26.3978	0.655263	2.90076	0.076326	0.221404	2.53455	-3.21072	3.21072	3.04452	1	2.07944	0.375	0.647128	0.308561	1	16.0075	1	440000	440600	4.1	0.0725535	1	1	1
333	2021	0	26.4523	0.652464	2.8774	0.074792	0.215207	1.95972	-3.22156	3.22156	3.09104	1	2.19722	0.3333	0.61649	0.310479	1	16.01	1	440000	440600	1.26	0.0214067	1	1	1
333	2022	0	26.426	0.640464	2.78136	0.070548	0.19622	1.48802	-3.26345	3.26345	3.13549	1	2.19722	0.3333	0.625173	0.310003	1	16.01	1	440000	440600	1.26	0.0206118	1	1	1
338	2013	1	25.0866	0.562831	2.28744	0.048619	0.111213	1.02264	-3.28417	3.28417	2.48491	1	2.70805	0.3333	0.647415	0.242202	1	16.2665	1	370000	370700	21.54	0.367076	1	0	0
338	2017	1	25.9684	0.702829	3.36506	0.048399	0.162866	1.02943	-3.22465	3.22465	2.77259	1	2.63906	0.3571	0.616085	0.242282	1	16.2225	1	370000	370700	24.73	0.460865	1	1	1
338	2018	1	26.0476	0.696705	3.29712	0.056635	0.186732	0.998213	-3.22121	3.22121	2.83321	1	2.63906	0.3333	0.62895	0.242328	1	16.0979	1	370000	370700	25.33	0.443919	1	1	1
338	2019	1	26.1906	0.705383	3.39423	0.050276	0.170648	1.127	-3.21529	3.21529	2.89037	1	2.63906	0.3333	0.659155	0.24432	1	15.9903	1	370000	370700	22.83	0.391931	1	0	0
338	2020	1	26.3245	0.702924	3.36614	0.041643	0.140176	1.0886	-3.21072	3.21072	2.94444	1	2.63906	0.3333	0.664456	0.244331	1	15.9903	1	370000	370700	22.83	0.362208	1	0	1
338	2021	1	26.3474	0.628357	2.69075	0.041733	0.112293	1.11104	-3.24291	3.24291	2.99573	1	2.56495	0.3333	0.544307	0.222169	1	15.9903	1	370000	370700	19.7	0.378992	1	1	1
338	2022	1	26.4057	0.64548	2.82071	0.019351	0.0545836	0.969911	-3.26345	3.26345	3.04452	1	2.56495	0.3333	0.546437	0.222163	1	16.1181	1	370000	370700	20.19	0.38384	1	1	1
400	2013	1	22.8384	0.539619	2.17212	0.092894	0.201776	2.11494	-4.31764	4.31764	3.43399	0	2.07944	0.375	0.66049	0.193821	1	13.4588	0	410000	411000	19.38	0.502593	1	0.4	0.2
400	2014	1	23.1021	0.422345	1.73114	0.119463	0.206807	1.77771	-4.35785	4.35785	3.46574	0	2.19722	0.3333	0.507624	0.410249	1	13.4588	0	410000	411000	42.15	0.902956	1	0	0
400	2015	1	23.248	0.449712	1.81723	0.064534	0.117273	1.74499	-4.39573	4.39573	3.49651	0	2.19722	0.3333	0.563357	0.409474	1	13.7101	0	410000	411000	49.16	0.925278	1	1	1
400	2016	1	23.3836	0.472021	1.89402	0.065764	0.124558	1.54982	-4.4279	4.4279	3.52636	0	2.19722	0.3333	0.619698	0.41276	1	13.7101	0	410000	411000	50.97	0.940232	1	0.6	0.6
400	2017	1	23.4517	0.469273	1.88421	0.044536	0.0839151	1.338	-4.44932	4.44932	3.55535	0	2.19722	0.3333	0.552878	0.41276	1	13.8925	0	410000	411000	48.93	0.92688	1	1	1
400	2018	1	23.4027	0.426969	1.74511	0.018777	0.0327678	1.04191	-4.49208	4.49208	3.58352	0	2.19722	0.3333	0.550512	0.41276	1	13.8925	0	410000	411000	46.1	0.894451	1	0.6	0.6
400	2019	1	23.4373	0.42498	1.73907	0.032768	0.0569859	1.14465	-4.52754	4.52754	3.61092	0	2.19722	0.3333	0.569649	0.432561	1	14.0144	0	410000	411000	46.29	0.861209	1	1	1
400	2020	1	23.545	0.452629	1.82691	0.047758	0.0872497	1.32018	-4.55414	4.55414	3.61092	0	2.19722	0.3333	0.600534	0.432561	1	14.0144	0	410000	411000	46.1	0.795788	1	1	1
400	2021	1	23.595	0.425149	1.73958	0.048512	0.0843906	1.91461	-4.59174	4.59174	3.63759	0	2.19722	0.3333	0.571786	0.384727	1	14.0144	0	410000	411000	39.12	0.82047	1	0.6	0.6
400	2022	1	23.6654	0.424663	1.73811	0.051142	0.0888906	1.48689	-4.61109	4.61109	3.66356		2.19722	0.3333	0.581236	0.383096	1	14.0779	0	410000	411000	38.31	0.784398	1	1	1
401	2013	1	24.4867	0.677456	3.10035	0.004611	0.0142957	0.948378	-3.72808	3.72808	2.99573	0	2.19722	0.3333	0.745737	0.38628	1	15.0215	0	130000	130200	40.05	0.56962	1	0.8	0.8
401	2014	1	24.5087	0.694987	3.27855	-0.006299	-0.0206516	1.08526	-3.76408	3.76408	3.04452	0	2.19722	0.3333	0.813757	0.38628	1	15.0215	0	130000	130200	40.28	0.534927	1	0	0
401	2015	1	24.4437	0.725468	3.64256	-0.05209	-0.189741	1.08125	-3.81577	3.81577	3.09104	0	2.07944	0.375	0.725197	0.374831	1	15.0215	0	130000	130200	43.2	0.621404	1	0.2	0
401	2016	1	24.4485	0.730765	3.71423	-0.00057	-0.00211711	1.11732	-3.85492	3.85492	3.13549	0	2.19722	0.3333	0.744778	0.3	1	15.0597	0	130000	130200	41.03	0.600293	1	0.6	0.6
401	2018	1	24.8503	0.615594	2.60142	0.041289	0.10741	0.884719	-3.85668	3.85668	3.21888	0	2.19722	0.3333	0.493636	0.3	1	15.102	0	130000	130200	5.47	0.112853	1	1	1
401	2019	1	24.8298	0.525172	2.10603	0.080757	0.170076	0.902603	-3.90101	3.90101	3.2581	0	2.07944	0.375	0.499291	0.3	1	15.102	0	130000	130200	3.46	0.0751684	1	0.8	0.8
401	2020	1	24.7999	0.454608	1.83354	0.087937	0.161236	0.802414	-3.94725	3.94725	3.29584	0	1.94591	0.4286	0.478005	0.3	1	15.102	0	130000	130200	5.4	0.112617	1	0.8	0.8
401	2021	1	24.8231	0.440104	1.78605	0.069315	0.1238	0.961054	-3.98241	3.98241	3.3322	0	2.19722	0.3333	0.712375	0.475329	1	15.102	0	130000	130200	4.43	0.0624119	1	0.2	0.4
401	2022	1	24.8507	0.474307	1.90225	0.022685	0.0431526	0.899332	-4.01659	4.01659	3.3673	0	2.19722	0.3333	0.719239	0.443397	1	15.1505	0	130000	130200	5.15	0.0730186	1	0.2	0.4
402	2016	1	25.4492	0.724098	3.62448	0.024953	0.0904415	0.996939	-4.4279	4.4279	3.52636	0	1.79176	0.5	0.699284	0.296505	1	14.8307	0	110000	110000	36.44	0.535489	1	1	1
402	2017	1	25.5533	0.730814	3.7149	0.032765	0.121719	0.996014	-4.44932	4.44932	3.55535	0	2.19722	0.3333	0.720624	0.300915	1	14.7633	0	110000	110000	38.64	0.554217	1	1	1
402	2018	1	25.724	0.749551	3.99282	0.027184	0.108541	0.879203	-4.49208	4.49208	3.58352	0	2.19722	0.3333	0.714742	0.311385	1	14.9074	0	110000	110000	38.19	0.542549	1	1	1
402	2019	1	25.8108	0.759361	4.1556	0.025438	0.10571	0.909225	-4.52754	4.52754	3.61092	0	2.19722	0.3333	0.762017	0.311385	1	15.1968	0	110000	110000	35.9	0.482203	1	1	0.8
402	2020	1	25.8544	0.764757	4.25091	0.013111	0.0557337	0.878743	-4.55414	4.55414	3.61092	0	2.19722	0.3333	0.746552	0.311385	1	15.1968	0	110000	110000	32.91	0.449038	1	1	0.8
402	2021	1	25.8279	0.7415	3.86848	0.009596	0.0371219	0.844224	-4.59174	4.59174	3.63759	0	2.19722	0.3333	0.679076	0.311385	1	15.1968	0	110000	110000	32.87	0.487179	1	1	1
402	2022	1	25.754	0.722819	3.60775	0.004231	0.0152644	0.825415	-4.61109	4.61109	3.66356	0	2.19722	0.3333	0.712811	0.311385	1	15.1968	0	110000	110000	32.87	0.482318	1	1	1
404	2012	1	22.277	0.763796	4.23362	0.036621	0.155039	1.11489	-3.87745	3.87745	2.94444	0	2.19722	0.3333	0.405165	0.299155	1	13.6048	0	360000	360200	32	0.768676	1	0	0
404	2013	1	22.5741	0.609224	2.55901	0.039853	0.101984	1.08694	-3.91642	3.91642	2.99573	0	2.19722	0.3333	0.532853	0.288055	1	13.3047	0	360000	360200	43.8	0.760549	1	1	1
404	2014	1	22.611	0.591573	2.44842	0.043844	0.107348	1.24418	-3.95577	3.95577	3.04452	0	2.19722	0.3333	0.392372	0.288055	1	13.3047	0	360000	360200	35.38	0.848035	1	1	1
404	2015	1	22.665	0.574696	2.35126	0.047574	0.111859	1.28762	-3.9946	3.9946	3.09104	0	2.19722	0.3333	0.40144	0.288055	1	13.1224	0	360000	360200	34.13	0.908679	1	1	1
404	2016	1	22.8154	0.598875	2.49299	0.048845	0.12177	1.28866	-4.03	4.03	3.13549	0	2.19722	0.3333	0.45948	0.288055	1	13.5411	0	360000	360200	34.13	0.799485	1	1	1
404	2017	1	23.0237	0.602868	2.51805	0.021256	0.0535237	1.0414	-4.06044	4.06043	3.17805	0	2.07944	0.375	0.343645	0.289518	1	13.7101	0	360000	360200	34.29	0.87833	1	1	1
404	2018	1	23.0352	0.582463	2.395	0.016226	0.0388613	0.848913	-4.0998	4.0998	3.21888	0	2.19722	0.3333	0.355157	0.299774	1	13.7429	0	360000	360200	35.32	0.823694	1	1	1
404	2019	1	23.0504	0.584174	2.40485	0.009759	0.0234689	0.852719	-4.13894	4.13894	3.2581	0	2.19722	0.3333	0.377572	0.306029	1	13.7101	0	360000	360200	35.94	0.846843	1	1	1
404	2020	1	23.1155	0.596269	2.4769	0.016611	0.0411437	0.919028	-4.17503	4.17503	3.29584	0	2.07944	0.375	0.360032	0.306029	1	13.7321	0	360000	360200	35.94	0.878729	1	1	1
404	2021	1	23.1856	0.606311	2.54007	0.024691	0.062717	0.88457	-4.21042	4.21041	3.3322	0	2.19722	0.3333	0.376863	0.306029	1	13.936	0	360000	360200	35.94	0.896483	1	0	0
404	2022	1	23.2548	0.611478	2.57386	0.033204	0.0854624	0.913836	-4.24545	4.24544	3.3673	0	2.19722	0.3333	0.358213	0.306029	1	13.9274	0	360000	360200	35.37	0.909254	1	1	1
407	2013	0	21.9735	0.615876	2.60332	0.014571	0.037933	1.62706	-3.91067	3.91067	2.99573	0	2.3979	0.3636	0.13325	0.092287	1	13.3047	0	370000	370100	0.4	0.0273973	1	0.2	0.6
407	2015	0	22.1468	0.494332	1.97758	0.009988	0.0197521	1.89185	-3.99551	3.99551	3.09104		2.3979	0.3636	0.222461	0.154024	1	13.7101	0	370000	370100	2.73	0.0980251	1	0.6	0.4
407	2016	0	22.1825	0.41451	1.70797	-0.075581	-0.12909	1.98284	-4.03619	4.03619	3.13549	0	2.3979	0.3636	0.363458	0.154002	1	13.8353	0	370000	370100	0	0	0	0.2	0.4
407	2017	0	22.3417	0.465132	1.86962	0.024321	0.045471	1.67603	-4.07788	4.07788	3.17805		2.19722	0.4444	0.374536	0.093259	1	13.8353	0	370000	370100	0	0	0	0.4	0
407	2018	0	22.5838	0.574102	2.34798	0.028301	0.0664502	1.07423	-4.11627	4.11626	3.21888	0	2.30259	0.4	0.306152	0.093259	1	13.8643	0	370000	370100	0	0	0	0.2	0.4
407	2019	0	22.5965	0.552642	2.23535	0.031333	0.0700401	1.0338	-4.15604	4.15604	3.2581	0	2.30259	0.4	0.293113	0.099861	1	13.567	0	370000	370100	0	0	0	0.4	0.2
407	2020	0	22.6332	0.570321	2.32732	0.031934	0.0743206	1.12363	-4.19532	4.19532	3.29584	0	2.30259	0.4	0.327	0.099861	1	13.8643	0	370000	370100	0	0	0	0.4	0.6
407	2021	0	22.6746	0.570659	2.32915	0.015477	0.0360483	1.12525	-4.23436	4.23436	3.3322	0	2.19722	0.3333	0.355006	0.221601	1	13.8643	0	370000	370100	0	0	0	0.4	0
407	2022	0	22.6915	0.567544	2.31237	0.025443	0.0588337	1.04071	-4.27393	4.27393	3.3673	0	2.19722	0.3333	0.345325	0.221601	1	13.567	0	370000	370100	0	0	0	0	0
408	2013	0	20.173	0.664357	2.97936	0.028455	0.0847776	3.27586	-3.6275	3.6275	2.89037	1	2.19722	0.3333	0.2323	0.196907	0	13.1224	0	130000	130400	0	0	0	0	0
408	2014	0	19.939	0.69855	3.3173	-0.12142	-0.402787	6.54103	-3.62063	3.62063	2.94444	0	2.07944	0.375	0.2144	0.196907	1	13.4588	0	130000	130400	0	0	0	0.2	0.2
408	2015	0	19.9552	0.833984	6.02352	-0.130595	-0.700487	11.6188	-3.66403	3.66403	2.99573	0	2.07944	0.375	0.214562	0.196907	0	13.4588	0	130000	130400	0	0	0	0.2	0.2
408	2017	0	22.7703	0.156207	1.18513	0.157134	0.186223	1.83177	-3.99159	3.99159	3.09104	0	2.19722	0.3333	0.694528	0.430786	1	14.6484	0	630000	632801	1.1	0.013487	1	0	0
408	2018	0	22.9624	0.207796	1.2623	0.090584	0.114344	1.35647	-4.02364	4.02364	3.13549	0	2.19722	0.3333	0.718213	0.430786	0	14.6484	0	630000	632801	2	0.0239866	1	0	0
408	2019	0	22.9896	0.180113	1.21968	0.031965	0.0389871	1.16764	-4.06226	4.06226	3.17805	0	2.19722	0.3333	0.69417	0.430786	0	14.6484	0	630000	632801	2.7	0.0326758	1	1	1
408	2021	0	23.0864	0.110191	1.12384	0.134344	0.150981	2.61342	-4.13682	4.13682	3.2581	0	2.19722	0.3333	0.721727	0.407875	1	14.6484	0	630000	632801	0.53	0.00666164	1	1	1
408	2022	0	23.3287	0.104367	1.11653	0.220251	0.417857	3.13643	-4.15969	4.15969	3.29584	0	2.19722	0.3333	0.637937	0.256364	1	14.6484	0	630000	632801	0.51	0.00707253	1	1	1
409	2013	1	21.2981	0.383685	1.62255	0.071652	0.116259	2.00596	-3.90714	3.90714	3.04452	0	2.19722	0.3333	0.729162	0.239175	1	13.3847	0	370000	370100	32.82	0.453002	1	0	1
409	2014	1	21.9208	0.617375	2.61352	-0.008902	-0.0232656	1.66913	-3.98868	3.98868	3.09104	0	2.19722	0.3333	0.546209	0.239175	1	13.3847	0	370000	370100	28.54	0.506028	1	0	0
409	2015	1	22.4596	0.727898	3.67509	0.021733	0.0798708	1.60176	-4.03772	4.03772	3.13549	0	2.19722	0.3333	0.422855	0.158753	1	13.3847	0	370000	370100	21.62	0.503728	1	0	0
409	2021	1	20.905	0.499622	1.99849	0.029093	0.058142	2.85185	-4.18374	4.18374	3.3673	0	2.19722	0.3333	0.370019	0.167061	1	13.3047	0	370000	370100	21.18	0.535525	1	0	0
409	2022	1	21.6309	0.339656	1.51436	0.024672	0.0373623	1.67404	-4.29349	4.29349	3.4012	0	2.3979	0.3636	0.495723	0.359278	1	13.3047	0	370000	370100	39.36	0.769501	1	0.4	0.2
410	2016	1	23.934	0.89712	9.04635	-0.057965	-0.448662	1.36646	-3.97482	3.97482	3.17805	0	2.19722	0.3333	0.308069	0.301346	1	13.8643	0	210000	210100	30.13	0.892476	1	0.4	0.4
410	2018	1	23.7384	0.923475	10.7895	-0.042373	-2.17486	1.22196	-4.07923	4.07923	3.2581	0	1.94591	0.4286	0.310712	0.301346	0	14.3694	0	210000	210100	30.13	0.924517	1	0.4	0
411	2013	1	22.2914	0.740446	3.85276	0.035179	0.135536	1.19641	-3.95758	3.95758	3.04452	0	2.19722	0.3333	0.680821	0.213545	1	13.7321	0	330000	330100	60.68	0.942529	1	0	0
411	2015	1	22.5356	0.752556	4.04132	0.025127	0.101546	1.65275	-4.03699	4.03699	3.13549	0	2.19722	0.3333	0.71024	0.215432	1	13.7747	0	330000	330100	57.87	0.940058	1	1	1
411	2016	1	22.6673	0.757153	4.11782	0.027462	0.113083	1.41304	-4.07454	4.07454	3.17805	0	2.19722	0.3333	0.711716	0.215432	1	13.7747	0	330000	330100	60.29	0.971323	1	1	1
411	2017	1	22.9297	0.790254	4.76767	0.021077	0.100488	1.24458	-4.10521	4.10521	3.21888	0	2.07944	0.375	0.691809	0.2988	1	13.8155	0	330000	330100	60.97	0.881451	1	1	1
411	2018	1	22.9197	0.768319	4.31627	0.024895	0.107454	1.05987	-4.14568	4.14568	3.2581	0	2.19722	0.3333	0.693134	0.2988	1	13.8643	0	330000	330100	61.24	0.882294	1	1	1
411	2019	1	23.1	0.72408	3.62424	0.031355	0.113638	1.00449	-4.176	4.17599	3.29584	0	2.19722	0.3333	0.684173	0.249	1	13.9725	0	330000	330100	68.29	0.974458	1	1	1
411	2020	1	23.1437	0.715042	3.50929	0.030471	0.106932	1.11982	-4.21323	4.21323	3.3322	0	2.07944	0.375	0.653895	0.249	1	13.9725	0	330000	330100	65.34	0.977266	1	1	1
411	2021	1	23.2284	0.712904	3.48316	0.03235	0.11268	1.01514	-4.24739	4.24739	3.3673	0	2.07944	0.375	0.637204	0.242725	1	13.9725	0	330000	330100	63.69	0.971921	1	1	1
411	2022	1	23.3007	0.705025	3.39012	0.035136	0.119115	0.977683	-4.28192	4.28192	3.4012	0	2.07944	0.375	0.641072	0.240345	1	14.2143	0	330000	330100	63.72	0.991905	1	1	1
413	2013	0	22.9241	0.349694	1.53774	0.045339	0.0697195	1.34125	-3.98547	3.98547	3.09104	0	1.94591	0.4286	0.782125	0.143999	1	12.8992	0	130000	130100	0	0	0	0.4	0.6
413	2015	0	24.0836	0.49437	1.97773	0.048354	0.0956312	1.37842	-3.95393	3.95393	3.17805	0	1.94591	0.4286	0.537254	0.216416	1	13.5924	0	130000	130100	2.96	0.0578012	1	1	1
413	2016	0	24.5697	0.507345	2.02982	0.027987	0.0568085	1.42553	-3.91277	3.91277	3.21888	0	1.94591	0.4286	0.48393	0.113153	1	14.4833	0	130000	130100	0	0	0	1	1
413	2017	0	24.9381	0.526364	2.11133	0.028646	0.0604811	1.22292	-3.87773	3.87773	3.2581	0	1.79176	0.5	0.427617	0.158977	1	14.8628	0	130000	130100	0	0	0	1	1
413	2018	0	25.0079	0.539472	2.17142	0.031261	0.0678808	0.903347	-3.9022	3.9022	3.29584	1	1.94591	0.4286	0.368761	0.15969	1	15.0683	0	130000	130100	0	0	0	1	1
413	2019	0	24.9392	0.534897	2.15006	-0.022995	-0.0494407	0.833206	-3.95748	3.95748	3.3322	0	1.94591	0.4286	0.321199	0.15969	0	15.2142	0	130000	130100	0.93	0.03	1	1	1
413	2020	0	24.895	0.558631	2.26568	-0.053565	-0.121361	0.802414	-4.00711	4.00711	3.3673	0	1.94591	0.4286	0.272768	0.15969	0	15.2142	0	130000	130100	0.93	0.033574	1	1	1
413	2021	0	24.8582	0.586016	2.41555	-0.045803	-0.11064	0.83429	-4.055	4.055	3.4012	0	1.94591	0.4286	0.269835	0.15969	0	15.2142	0	130000	130100	0.93	0.0330608	1	1	1
413	2022	0	24.7939	0.596684	2.47945	-0.030637	-0.0759628	0.80317	-4.10849	4.10849	3.43399	1	1.94591	0.4286	0.247867	0.162454	0	15.0393	0	130000	130100	0.94	0.0372425	1	1	1
415	2018	0	26.2497	0.807246	5.18795	0.009322	0.0483621	0.93412	-3.47225	3.47225	3.2581	0	2.19722	0.3333	0.791055	0.34537	1	15.4408	1	650000	650100	4.26	0.0561265	1	0	1
415	2019	0	26.305	0.794467	4.86541	0.012514	0.0608857	0.932873	-3.53729	3.53729	3.29584	0	2.19722	0.3333	0.744118	0.303149	1	15.3306	1	650000	650100	4.26	0.0595471	1	1	1
415	2020	0	26.2456	0.833928	6.02149	-0.034353	-0.206856	0.938769	-3.59718	3.59718	3.3322	0	2.19722	0.3333	0.720113	0.28016	0	15.3174	1	650000	650100	4.26	0.0615162	1	1	1
415	2021	0	26.2376	0.839347	6.2246	-0.004548	-0.0283095	0.949434	-3.63981	3.63981	3.3673	0	2.19722	0.3333	0.725383	0.28016	0	15.3502	1	650000	650100	4.26	0.0615162	1	1	1
415	2022	0	26.2979	0.835867	6.09263	-0.008991	-0.0547788	0.922725	-3.6597	3.6597	3.4012	0	2.19722	0.3333	0.684379	0.28016	1	15.4428	1	650000	650100	4.26	0.063374	1	0	1
419	2013	1	22.0622	0.520257	2.08445	0.038086	0.0793883	1.30235	-3.83347	3.83347	2.89037	1	2.19722	0.3333	0.4872	0.45113	1	13.2177	0	430000	430100	47.14	0.894837	1	0.4	0.2
419	2014	1	22.0529	0.487812	1.95241	0.036475	0.0712141	1.45835	-3.87321	3.87321	2.94444	1	2.19722	0.3333	0.494701	0.45113	1	13.2177	0	430000	430100	47.14	0.893311	1	0.8	0.2
419	2015	1	22.0695	0.487041	1.94947	0.028826	0.0561955	1.75966	-3.91367	3.91367	2.99573	1	2.19722	0.3333	0.498042	0.448823	1	13.2177	0	430000	430100	46.91	0.899348	1	0	0
419	2016	1	22.1039	0.475139	1.90527	0.029267	0.0557615	1.5531	-3.95456	3.95456	3.04452	1	2.19722	0.3333	0.476295	0.443304	1	13.5278	0	430000	430100	46.36	0.870937	1	1	0
419	2017	1	22.1479	0.470669	1.88918	0.035488	0.0670432	1.26437	-3.99554	3.99554	3.09104	1	2.19722	0.3333	0.475047	0.443304	1	13.5278	0	430000	430100	2.03	0.0375717	1	0.2	0.6
419	2018	1	22.3181	0.394411	1.65129	0.034157	0.056403	0.844584	-4.03777	4.03777	3.13549	1	2.19722	0.3333	0.476563	0.443304	1	13.5278	0	430000	430100	2.03	0.0378661	1	0.4	0.8
419	2019	1	22.3529	0.374371	1.59839	0.039205	0.062665	0.861354	-4.07791	4.07791	3.17805	1	2.19722	0.3333	0.477889	0.443304	1	13.5278	0	430000	430100	2.03	0.038273	1	0.4	0.4
419	2020	1	22.3971	0.348544	1.53502	0.038755	0.0594898	0.824701	-4.11795	4.11795	3.21888	1	2.19722	0.3333	0.467655	0.443304	1	13.5278	0	430000	430100	1.34	0.0251407	1	0.8	0.8
419	2021	1	22.4802	0.424588	1.73788	0.027733	0.0481967	0.854296	-4.15757	4.15757	3.2581	1	2.19722	0.3333	0.469214	0.443304	1	13.5278	0	430000	430100	1.34	0.0249024	1	0.8	0.6
419	2022	1	22.378	0.359517	1.56132	0.031636	0.049394	1.16574	-4.19796	4.19796	3.29584	1	2.19722	0.3333	0.481149	0.443304	1	13.3047	0	430000	430100	2.03	0.0374401	1	0.4	0.6
420	2013	1	22.1092	0.899756	9.18602	-0.107682	-0.649764	1.21459	-3.95468	3.95468	3.04452	0	2.3979	0.3636	0.2236	0.21255	1	13.3047	0	220000	220200	21.8	0.802651	1	0.8	0.4
420	2014	1	21.9198	0.692103	3.24784	-0.000531	-0.0017246	1.3587	-3.98864	3.98864	3.09104	0	2.30259	0.4	0.52653	0.112194	1	13.0815	0	220000	220200	11.22	0.192058	1	0	0
420	2015	1	21.6979	0.632747	2.72292	0.000945	0.00257316	1.75571	-4.01764	4.01764	3.13549	0	2.3979	0.3636	0.511439	0.112194	1	13.3047	0	220000	220200	11.22	0.192058	1	0	0
420	2016	1	22.2538	0.417175	1.71578	0.005009	0.00859434	1.34904	-4.07722	4.07722	3.17805	0	2.3979	0.3636	0.497451	0.145023	1	13.0815	0	220000	220200	14.5	0.270724	1	0	0
420	2017	1	22.5446	0.550183	2.22313	0.013822	0.0307281	1.46275	-4.11687	4.11687	3.21888	0	2.3979	0.3636	0.466606	0.155938	1	13.2177	0	220000	220200	15.59	0.298888	1	1	1
420	2018	1	22.689	0.591152	2.4459	0.019716	0.0482233	1.09751	-4.15399	4.15399	3.2581	0	2.3979	0.3636	0.428776	0.161397	1	13.3047	0	220000	220200	19.37	0.396034	1	1	1
420	2019	1	22.8608	0.643893	2.80815	0.011789	0.0331052	1.13705	-4.18824	4.18824	3.29584	0	2.3979	0.3636	0.491508	0.162484	1	13.3047	0	220000	220200	29.2	0.523297	1	0	0
420	2020	1	22.8852	0.641798	2.79172	-0.026694	-0.0745223	1.07046	-4.22721	4.22721	3.3322	0	2.3979	0.3636	0.454505	0.162484	1	13.3047	0	220000	220200	29.2	0.60169	1	1	1
420	2022	1	23.076	0.588122	2.42791	-0.008225	-0.0199695	1.55012	-4.29744	4.29744	3.4012	0	2.3979	0.3636	0.364284	0.129355	1	13.3047	0	220000	220200	20.51	0.581844	1	0	0
421	2012	1	21.6751	0.54628	2.204	0.042533	0.0937428	1.1748	-3.93628	3.93628	3.04452	0	2.07944	0.375	0.429722	0.300641	1	13.5861	0	320000	320100	38.81	0.899212	1	0.6	0.4
421	2013	1	21.6041	0.47894	1.91917	0.040215	0.0771792	1.13188	-3.97172	3.97172	3.09104	0	2.07944	0.375	0.4138	0.300641	1	13.5861	0	320000	320100	38.81	0.89838	1	0.8	0.2
421	2016	1	22.6752	0.491874	1.96801	0.041042	0.0807713	1.14713	-4.11435	4.11435	3.21888	0	2.07944	0.375	0.651368	0.495348	1	14.152	0	320000	320100	56.11	0.905	1	0.8	0.4
421	2017	1	23.1139	0.686656	3.19138	0.022827	0.0728496	1.00879	-4.13513	4.13513	3.2581	0	2.19722	0.3333	0.582267	0.495348	1	14.152	0	320000	320100	55.62	0.912701	1	0.8	0.6
421	2018	1	23.1599	0.697497	3.30575	0.021079	0.069682	0.920862	-4.17216	4.17216	3.29584	0	2.07944	0.375	0.580591	0.495348	1	14.152	0	320000	320100	55.01	0.932689	1	0.4	0.6
421	2019	1	23.219	0.705187	3.39198	0.015037	0.0510053	0.919042	-4.20807	4.20807	3.3322	0	2.19722	0.3333	0.5757	0.495348	1	14.152	0	320000	320100	55.01	0.919746	1	0.4	0.6
421	2020	1	23.1207	0.649452	2.85267	0.053844	0.153599	1.00257	-4.2547	4.2547	3.3673	0	2.19722	0.3333	0.5743	0.495348	1	14.152	0	320000	320100	55.01	0.931583	1	0.6	1
421	2021	1	23.3748	0.712896	3.48306	0.011834	0.0412186	0.912456	-4.27586	4.27586	3.4012	0	2.19722	0.3333	0.571505	0.495348	1	14.152	0	320000	320100	55.01	0.894617	1	0.4	0.4
421	2022	1	23.4617	0.740399	3.85207	0.005626	0.0216717	0.924054	-4.30814	4.30814	3.43399	0	2.07944	0.375	0.566221	0.490479	1	14.152	0	320000	320100	54.49	0.938189	1	0.6	0.8
422	2014	1	24.3443	0.79884	4.97118	0.002114	0.0105091	0.979343	-3.87294	3.87294	3.13549	1	2.3979	0.3636	0.31654	0.16854	1	14.221	0	420000	420500	17.3	0.600278	1	0	0
422	2015	1	24.4116	0.798188	4.95511	0.001357	0.00672408	0.995176	-3.9014	3.9014	3.17805	1	2.3979	0.3636	0.347463	0.170767	1	14.221	0	420000	420500	20.39	0.59585	1	0	0
422	2016	1	24.4065	0.828894	5.84433	-0.035406	-0.206924	1.00836	-3.9423	3.9423	3.21888	1	2.3979	0.3636	0.480599	0.170767	1	14.221	0	420000	420500	20.39	0.531959	1	1	1
422	2017	1	24.2061	0.901961	8.7587	-0.158262	-0.374303	1.06452	-4.0154	4.0154	3.2581	0	2.19722	0.3333	0.227879	0.170767	0		0	420000	420500	20.39	0.819204	1	1	1
422	2021	1	23.7614	0.809812	5.25794	0.099647	0.347528	1.72673	-4.23653	4.23653	3.4012	0	2.07944	0.375	0.251735	0.170767	1	14.6699	0	420000	420500	17.08	0.480856	1	1	1
422	2022	1	23.7022	0.653785	2.88838	0.138788	0.400872	1.32534	-4.28339	4.28339	3.43399	0	2.56495	0.5333	0.247304	0.170767	1	14.6699	0	420000	420500	18.12	0.556853	1	1	1
423	2012	1	22.3958	0.190484	1.23531	0.188544	0.244378	5.15156	-3.91796	3.91795	2.99573	0	2.19722	0.3333	0.612664	0.231417	1	13.2177	0	370000	371500	23.14	0.702703	1	1	0
423	2013	1	22.5116	0.149746	1.17612	0.178948	0.239899	4.47529	-3.95727	3.95727	3.04452	0	2.19722	0.3333	0.542463	0.231417	1	13.473	0	370000	371500	24.22	0.714244	1	1	1
423	2014	1	22.7328	0.192	1.23762	0.183953	0.227665	3.45925	-3.99277	3.99277	3.09104	0	2.19722	0.3333	0.423025	0.231417	1	13.473	1	370000	371500	23.96	0.713095	1	1	1
423	2015	1	22.8761	0.177256	1.21544	0.190244	0.231231	4.14971	-4.0276	4.0276	3.13549	0	2.19722	0.3333	0.41593	0.231417	1	13.473	1	370000	371500	28.16	0.809894	1	0	0
423	2016	1	23.0208	0.157136	1.18643	0.178472	0.221215	3.69757	-4.06059	4.06059	3.17805	0	2.19722	0.3333	0.49896	0.231417	1	13.5924	1	370000	371500	31.03	0.802223	1	1	1
423	2017	1	23.239	0.202369	1.25371	0.165158	0.207061	3.38682	-4.08662	4.08662	3.21888	0	2.19722	0.3333	0.503752	0.231417	1	13.5924	1	370000	371500	33.63	0.733959	1	1	1
423	2018	1	23.353	0.183198	1.22429	0.150441	0.184183	2.04788	-4.11769	4.11769	3.2581	0	2.19722	0.3333	0.54588	0.231417	1	13.4588	1	370000	371500	35.68	0.707095	1	0	0
423	2019	1	23.1789	0.139923	1.16269	-0.038218	-0.0444355	2.12467	-4.17088	4.17088	3.29584	0	2.19722	0.3333	0.578624	0.231417	1	13.7642	1	370000	371500	36.42	0.727527	1	0	0
423	2020	1	23.1166	0.107124	1.11998	0.003741	0.00418983	2.41886	-4.21496	4.21496	3.3322	0	2.19722	0.3333	0.604667	0.231417	1	13.8353	1	370000	371500	36.3	0.702535	1	1	1
423	2021	1	23.1767	0.140407	1.16334	0.037746	0.0439115	2.88236	-4.25103	4.25103	3.3673	0	2.07944	0.375	0.540751	0.231417	1	13.9553	1	370000	371500	32.68	0.712604	1	1	1
423	2022	1	23.2595	0.18055	1.22033	0.061689	0.0752809	2.28789	-4.2851	4.2851	3.4012	0	2.07944	0.375	0.582352	0.231417	1	14.0061	1	370000	371500	32	0.695955	1	1	0
425	2017	1	24.6307	0.516661	2.06894	0.02067	0.042765	1.16823	-3.90116	3.90116	3.21888	0	2.07944	0.5	0.57258	0.425964	1	14.4414	0	320000	320300	45.59	0.869375	1	1	1
425	2018	1	24.8382	0.504644	2.01875	0.033562	0.0677533	0.926571	-3.89923	3.89923	3.2581	0	2.07944	0.5	0.640774	0.381053	1	14.5574	0	320000	320300	40.24	0.694751	1	1	1
425	2019	1	25.0709	0.564685	2.29719	0.047164	0.108345	1.10633	-3.88783	3.88783	3.29584	0	2.19722	0.4444	0.668634	0.381109	1	14.5574	0	320000	320300	39.5	0.659542	1	1	0
425	2020	1	25.2428	0.627759	2.68643	0.040804	0.109617	1.07681	-3.88683	3.88683	3.3322	0	2.19722	0.4444	0.621969	0.381109	1	14.5574	0	320000	320300	38.63	0.651983	1	1	0
425	2021	1	25.424	0.662188	2.96023	0.051325	0.151934	1.08851	-3.8809	3.8809	3.3673	0	2.19722	0.4444	0.566804	0.381117	1	14.5574	0	320000	320300	38.11	0.693666	1	0	1
425	2022	1	25.8885	0.687841	3.20349	0.024529	0.0785785	1.01228	-3.79023	3.79023	3.4012	0	2.19722	0.3333	0.591404	0.201152	1	14.9041	0	320000	320300	28.24	0.533636	1	1	1
426	2016	0	23.0018	0.501488	2.00597	0.009137	0.0183285	1.69474	-4.02161	4.02161	3.13549	0	2.19722	0.3333	0.564106	0.321072	1	14.6484	0	150000	150400	8.06	0.114035	1	0.2	0.6
426	2017	0	22.9566	0.423948	1.73595	0.059322	0.10298	1.85514	-4.06392	4.06392	3.17805	0	2.19722	0.3333	0.564494	0.297605	1	14.8451	0	150000	150400	7.47	0.113664	1	0.2	0.4
426	2018	0	22.9131	0.427777	1.74757	-0.019101	-0.0333803	1.33417	-4.10598	4.10598	3.21888	0	2.19722	0.3333	0.526524	0.297605	1	14.8451	0	150000	150400	7.4	0.11236	1	0.4	0.4
426	2019	0	22.95	0.420149	1.72458	0.011026	0.0190152	1.32225	-4.14425	4.14425	3.2581	0	2.19722	0.3333	0.512185	0.302677	1	14.8451	0	150000	150400	7.52	0.115214	1	0.4	0.6
426	2020	0	22.9549	0.446472	1.80659	-0.019738	-0.0356585	1.79714	-4.18401	4.18401	3.29584	0	2.19722	0.3333	0.501325	0.302677	1	14.8451	0	150000	150400	7.52	0.125042	1	0.4	0.6
426	2021	0	22.9264	0.406827	1.68585	0.027224	0.0458955	1.70346	-4.22537	4.22537	3.3322	0	2.19722	0.3333	0.500433	0.302677	1	14.8451	0	150000	150400	7.27	0.139513	1	0.2	0.2
426	2022	0	22.9875	0.422657	1.73207	0.018068	0.0312951	1.46986	-4.26236	4.26236	3.3673	0	2.19722	0.3333	0.511102	0.302677	1	14.8451	0	150000	150400	7.27	0.137872	1	0.4	0.2
428	2010	1	22.2406	0.65925	2.9347	0.03147	0.0923551	1.74771	-4.15706	4.15706	3.2581	0	2.19722	0.3333	0.507339	0.454341	1	13.7101	0	430000	430100	45.43	0.86964	1	0.2	0.2
428	2014	1	22.9458	0.80305	5.07743	-0.010396	-0.052785	1.25628	-4.30445	4.30445	3.4012	0	2.07944	0.5	0.496889	0.460282	1	14.221	0	430000	430100	46.03	0.929899	1	0.8	1
428	2015	1	22.977	0.642123	2.79425	-0.003674	-0.0102661	1.52114	-4.3429	4.3429	3.43399	0	2.07944	0.5	0.695124	0.324762	1	14.221	0	430000	430100	34.69	0.504655	1	0	1
428	2016	1	22.9103	0.666576	2.99919	-0.049143	-0.147389	1.35055	-4.38611	4.38611	3.46574	0	2.19722	0.5556	0.725426	0.324762	1	13.5924	0	430000	430100	32.48	0.448433	1	1	1
428	2017	1	22.9235	0.676985	3.09583	-0.007831	-0.0242435	1.10496	-4.4255	4.4255	3.49651		2.19722	0.5556	0.624935	0.324762	1	13.5924	0	430000	430100	32.48	0.503957	1	1	1
428	2018	1	22.6969	0.658974	2.93233	-0.097033	-0.284532	1.01011	-4.47379	4.47378	3.52636	1	2.19722	0.5556	0.623419	0.324762	1	13.5924	0	430000	430100	32.48	0.496029	1	1	1
428	2019	1	22.6054	0.626011	2.67387	0.000313	0.000836922	1.03248	-4.51588	4.51587	3.55535		2.19722	0.5556	0.597739	0.324762	1	13.5924	0	430000	430100	32.48	0.501312	1	1	1
428	2020	1	22.5352	0.699642	3.32936	-0.097332	-0.324054	1.13898	-4.55414	4.55414	3.58352		1.94591	0.5714	0.558353	0.324762	1	13.5924	0	430000	430100	32.48	0.535885	1	1	1
428	2021	1	22.451	0.681896	3.14362	0.001259	0.00395782	1.25217	-4.59174	4.59174	3.61092		2.07944	0.5	0.561122	0.324762	1	13.5924	0	430000	430100	32.48	0.537748	1	1	1
428	2022	1	22.3902	0.738665	3.82651	-0.071362	-0.273067	2.00268	-4.61109	4.61109	3.63759		2.19722	0.5556	0.565338	0.324762	1	13.5924	0	430000	430100	32.48	0.56223	1	1	1
430	2017	1	21.5718	0.331729	1.4964	0.028261	0.0422898	1.51917	-4.1295	4.1295	3.2581	0	2.19722	0.3333	0.595255	0.278281	1	13.2708	0	430000	430800	46.41	0.79852	1	0	0
430	2018	1	21.6379	0.36453	1.57364	0.01001	0.0157521	1.12253	-4.17394	4.17394	3.29584	0	2.3979	0.3636	0.572785	0.278281	1	13.4588	0	430000	430800	46.41	0.811789	1	1	1
430	2019	1	21.7046	0.399074	1.6641	0.004257	0.00708407	1.15536	-4.21804	4.21804	3.3322	0	2.3979	0.3636	0.551098	0.278281	1	13.4588	0	430000	430800	46.41	0.827863	1	1	1
430	2020	1	21.7513	0.459123	1.84885	-0.03298	-0.060975	1.12991	-4.26068	4.26068	3.3673	0	2.19722	0.4444	0.5486	0.278281	1	13.4588	0	430000	430800	46.5	0.823446	1	0	0
430	2021	1	21.7674	0.518701	2.07771	-0.047583	-0.0988637	1.27003	-4.30154	4.30154	3.4012	0	2.3979	0.3636	0.542471	0.278281	1	13.4588	0	430000	430800	45.7	0.798672	1	0.6	0.6
430	2022	1	21.7747	0.612681	2.58185	-0.090872	-0.234618	1.72244	-4.34193	4.34193	3.43399	0	2.3979	0.3636	0.499495	0.278281	1	13.653	0	430000	430800	42.76	0.8363	1	0.8	0.2
488	2013	1	24.5845	0.691966	3.2464	0.014527	0.0471604	0.893466	-3.75	3.74999	3.04452	1	2.48491	0.3333	0.445573	0.197328	1	14.9787	0	370000	370783	10.45	0.240617	1	0.2	0.4
488	2014	1	24.7632	0.747491	3.96026	0.007978	0.0315949	0.979343	-3.75482	3.75482	3.09104	1	2.48491	0.3333	0.378319	0.181075	1	14.9787	0	370000	370783	15.13	0.398053	1	0.4	0.2
488	2015	1	25.0795	0.778623	4.51718	0.012544	0.0566635	0.995176	-3.72583	3.72583	3.13549	1	2.48491	0.3333	0.474474	0.151313	1	14.9787	0	370000	370783	20.24	0.488771	1	0.6	0.8
488	2016	1	25.1335	0.725773	3.64662	0.02458	0.0896338	0.955363	-3.7532	3.7532	3.17805	1	2.30259	0.4	0.449405	0.151313	1	14.9787	0	370000	370783	17.91	0.418165	1	0.8	0.4
488	2017	1	25.3832	0.713381	3.48895	0.035588	0.124165	0.98981	-3.7315	3.7315	3.21888	0	2.30259	0.4	0.479375	0.151313	1	14.9787	0	370000	370783	17.81	0.395866	1	0	0
488	2018	1	25.3803	0.754349	4.07081	0.024352	0.0991324	0.913039	-3.77225	3.77225	3.2581	0	2.3979	0.3636	0.461065	0.152911	1	15.2265	0	370000	370783	18	0.394997	1	1	1
488	2019	1	25.3078	0.731114	3.71905	0.017898	0.0665635	0.889442	-3.83069	3.83069	3.29584	0	2.07944	0.375	0.458535	0.153341	1	15.2265	0	370000	370783	17.4	0.383767	1	1	1
488	2020	1	25.2404	0.718262	3.5494	0.020816	0.0738843	0.911487	-3.88743	3.88743	3.3322	0	2.19722	0.3333	0.472599	0.153248	1	15.2265	0	370000	370783	17.97	0.387118	1	1	1
488	2021	1	25.1402	0.727832	3.6742	0.025225	0.0926816	0.953638	-3.95161	3.95161	3.3673	0	2.19722	0.3333	0.436915	0.153248	1	15.2265	0	370000	370783	15.32	0.349532	1	1	1
488	2022	1	25.1577	0.718529	3.55277	0.003765	0.0133762	0.891511	-3.98746	3.98746	3.4012	1	2.3979	0.3636	0.430574	0.153477	1	15.2265	0	370000	370783	15.35	0.330748	1	1	1
498	2013	1	22.9661	0.755201	4.08499	0.02779	0.113522	1.07449	-3.94345	3.94345	3.04452	0	2.07944	0.375	0.69716	0.606567	1	14.1591	0	370000	370100	68.38	0.893039	1	0.2	0.6
498	2015	1	23.0666	0.708156	3.42649	0.036262	0.124251	1.21273	-4.018	4.018	3.13549	0	2.07944	0.375	0.712884	0.606567	1	14.1591	0	370000	370100	68.38	0.960124	1	0.2	0.4
498	2021	1	25.1468	0.759996	4.1666	0.032991	0.13746	0.940463	-3.95005	3.95005	3.3673	0	2.3979	0.3636	0.770598	0.498415	1	13.4856	0	370000	370100	68.05	0.917611	1	0.2	0.4
498	2022	1	25.3585	0.777271	4.48975	0.030791	0.138244	0.889153	-3.93784	3.93784	3.4012	0	2.30259	0.4	0.718071	0.497597	1	14.1156	0	370000	370100	65.61	0.95225	1	0.4	0.4
504	2017	1	19.8947	0.682708	3.15167	-0.089554	-0.282245	7.75021	-3.91474	3.91474	3.29584	0	1.94591	0.4286	0.526903	0.255803	0	13.3047	0	430000	430100	25.58	0.442637	1	0	0.4
504	2018	1	19.982	0.685587	3.18053	-0.111028	-0.353128	5.25349	-3.9168	3.9168	3.3322	1	1.94591	0.4286	0.483	0.255803	0	14.0779	0	430000	430100	25.58	0.469186	1	0.2	0
504	2021	1	20.3066	0.832658	5.9758	-0.05021	-0.300045	9.5985	-4.17216	4.17216	3.43399		1.94591	0.4286	0.476157	0.255803	1	13.3847	0	430000	430100	25.58	0.492776	1	0	0.6
504	2022	1	20.131	0.855561	6.92333	-0.053812	-0.372558	7.27594	-4.17944	4.17944	3.46574	0	1.94591	0.4286	0.458906	0.255803	1	13.3269	0	430000	430100	25.58	0.514274	1	0.2	0.4
505	2017	1	22.5287	0.572467	2.339	0.034312	0.0802557	1.27829	-4.15707	4.15707	3.2581	0	1.94591	0.4286	0.558078	0.420594	1	14.221	0	460000	460100	52.46	0.865106	1	0	0
505	2018	1	22.316	0.422619	1.73196	0.042937	0.0743652	1.10248	-4.19775	4.19775	3.29584	0	2.19722	0.3333	0.560501	0.420594	1	13.9108	0	460000	460100	52.46	0.866821	1	1	1
505	2019	1	22.3779	0.428227	1.74895	0.034148	0.059723	1.06748	-4.23796	4.23796	3.3322	0	2.19722	0.3333	0.541	0.420594	1	13.7101	0	460000	460100	52.1	0.891208	1	1	1
505	2020	1	22.4629	0.455856	1.83775	0.038491	0.0707368	1.34898	-4.2777	4.2777	3.3673	0	2.19722	0.3333	0.4705	0.39678	1	13.6292	0	460000	460100	46.35	0.842574	1	1	1
505	2021	1	22.5228	0.452229	1.82558	0.039565	0.0722291	1.26053	-4.31715	4.31715	3.4012	0	2.19722	0.3333	0.472615	0.39678	1	13.8451	0	460000	460100	46.35	0.853277	1	1	1
505	2022	1	22.5324	0.432821	1.76311	0.026904	0.0474348	1.31608	-4.35703	4.35703	3.43399	0	2.19722	0.3333	0.465233	0.39678	1	13.9978	0	460000	460100	46.35	0.854693	1	1	1
507	2013	1	22.0922	0.354787	1.54988	0.023178	0.035923	1.4255	-4.11427	4.11427	3.21888	0	2.07944	0.5	0.303316	0.256196	1	14.0144	0	440000	440400	26.2	0.849546	1	0.4	0.6
507	2014	1	22.4023	0.50672	2.02724	0.003158	0.00640204	1.80539	-4.15795	4.15795	3.2581		2.07944	0.375	0.290259	0.258282	1	14.0545	0	440000	440400	25.83	0.85814	1	0.4	0.4
507	2015	1	22.4234	0.488875	1.95647	0.014714	0.0287875	1.54528	-4.1979	4.1979	3.29584		2.07944	0.375	0.291585	0.258282	1	14.0931	0	440000	440400	26.1	0.857706	1	0.4	0.4
507	2018	1	22.6459	0.522906	2.09602	0.028223	0.059156	1.27861	-4.31504	4.31504	3.4012	0	2.07944	0.375	0.284574	0.258282	1	14.1506	0	440000	440400	25.83	0.815341	1	1	1
507	2019	1	22.948	0.38872	1.63591	0.026706	0.0436886	1.0052	-4.34434	4.34434	3.43399	0	2.07944	0.375	0.392911	0.296367	1	14.2196	0	440000	440400	32.61	0.764237	1	1	1
507	2020	1	23.325	0.56503	2.29901	0.021318	0.0490102	0.961003	-4.35999	4.35999	3.46574	0	2.07944	0.375	0.396183	0.296367	1	14.2196	0	440000	440400	32.61	0.758725	1	1	1
507	2021	1	23.5989	0.583037	2.39829	0.029647	0.0711022	0.925981	-4.37463	4.37463	3.49651	0	2.19722	0.4444	0.383616	0.299812	1	14.4033	0	440000	440400	31.98	0.783248	1	0	0
507	2022	1	23.7635	0.562207	2.28418	0.022287	0.0509076	0.812568	-4.39628	4.39628	3.52636		2.07944	0.5	0.378677	0.299812	1	14.4468	0	440000	440400	31.94	0.796509	1	0.2	0.4
509	2016	0	19.7343	0.89712	9.04635	-0.163571	-0.448662	11.4615	-3.87599	3.87599	3.29584	0	2.19722	0.3333	0.331174	0.24132	1	13.5924	0	510000	511300	0	0	0	0	0
509	2018	0	19.982	0.923475	10.7895	-0.245957	-2.17486	5.25349	-3.82731	3.82731	3.3673		1.60944	0.4	0.316311	0.24132	0	13.5924	0	510000	511300	0	0	0	0.2	0
509	2019	0	20.0128	0.934305	1.0509	-0.508669	0.368839	7.34061	-3.78687	3.78687	3.4012	0	1.94591	0.4286	0.313664	0.24132	0	13.5924	0	510000	511300	2	0.058651	1	0	0
509	2022	1	20.2325	0.639894	2.77696	0.010779	0.0299329	7.27594	-4.23867	4.23867	3.49651	0	2.19722	0.3333	0.462918	0.230769	1	13.487	0	510000	511300	23.08	0.474019	1	0	0
510	2013	0	21.3342	0.48871	1.95584	-0.103768	-0.202953	2.25117	-4.07045	4.07045	3.21888	0	2.19722	0.3333	0.125934	0.089912	1	13.1224	0	510000	510600	4.85	0.333563	1	0.6	0.6
510	2014	1	21.3131	0.559173	2.26846	-0.081085	-0.183938	2.40977	-4.10853	4.10853	3.2581	0	2.07944	0.375	0.113966	0.088042	1	13.3047	0	510000	510600	4.85	0.360059	1	0	0
510	2016	0	21.0022	0.35885	1.5597	0.041099	0.064102	5.62059	-4.1557	4.1557	3.3322	1	2.19722	0.3333	0.169039	0.1	1	13.3047	0	510000	510600	4.85	0.176814	1	1	1
510	2017	0	21.1292	0.416092	1.7126	0.028177	0.0482559	3.70991	-4.21012	4.21012	3.3673	1	2.19722	0.3333	0.216028	0.130549	1	13.3047	0	510000	510600	4.82	0.133186	1	0	1
510	2018	0	21.1183	0.35626	1.55342	0.069295	0.107644	1.87404	-4.24894	4.24894	3.4012	1	2.19722	0.3333	0.16979	0.130549	1	13.3047	0	510000	510600	3.54	0.106594	1	1	1
510	2019	0	21.1998	0.347894	1.53349	0.040193	0.0616357	1.83113	-4.29753	4.29753	3.43399	0	2.07944	0.375	0.169417	0.130549	1	13.3047	0	510000	510600	4.82	0.151429	1	1	1
510	2020	0	21.3201	0.39717	1.65884	0.041525	0.0688834	1.86896	-4.34917	4.34917	3.46574	0	2.07944	0.375	0.169447	0.100549	1	13.4588	0	510000	510600	4.82	0.145356	1	1	1
510	2021	0	21.5009	0.374023	1.5975	0.139461	0.222789	1.95063	-4.40433	4.40433	3.49651	0	2.19722	0.3333	0.195993	0.088238	1	13.5924	0	510000	510600	4.31	0.150436	1	1	1
510	2022	0	21.5551	0.364708	1.57408	0.005769	0.00908087	1.85532	-4.44832	4.44832	3.52636	0	2.19722	0.3333	0.155407	0.088238	1	13.7642	0	510000	510600	3.54	0.121649	1	1	1
513	2013	0	22.6052	0.451033	1.8216	0.079803	0.145369	1.82639	-4.27588	4.27588	3.3673	0	2.3979	0.4545	0.69823	0.262105	1	14.0466	0	440000	440400	2.05	0.032821	1	0.2	0.6
513	2014	0	22.7115	0.440964	1.78879	0.075812	0.135612	1.86698	-4.31338	4.31338	3.4012	0	2.3979	0.4545	0.85264	0.378709	1	14.3694	0	440000	440400	3.1	0.0404436	1	0	0
513	2015	0	22.8124	0.404534	1.67936	0.081654	0.137126	2.29563	-4.35012	4.35012	3.43399	0	2.3979	0.4545	0.804655	0.366823	1	14.3694	0	440000	440400	5.54	0.0770622	1	1	1
513	2016	0	23.0774	0.325153	1.48182	0.07882	0.116797	1.95849	-4.37736	4.37736	3.46574	0	2.3979	0.4545	0.815972	0.341973	1	14.5087	0	440000	440400	6.3	0.0884459	1	1	1
513	2017	0	23.4894	0.293382	1.41519	0.187222	0.355379	2.01009	-4.38553	4.38553	3.49651	0	2.30259	0.5	0.765212	0.342026	1	14.5087	0	440000	440400	5.23	0.0768101	1	1	1
513	2018	0	23.5819	0.326166	1.48405	0.067769	0.100572	1.23149	-4.41639	4.41639	3.52636	0	2.30259	0.5	0.729101	0.34208	1	14.5087	0	440000	440400	6.26	0.0924668	1	0	0
513	2019	0	23.6123	0.317149	1.46445	0.081305	0.119067	1.68135	-4.45322	4.45322	3.55535	0	2.30259	0.5	0.767975	0.342049	1	14.5087	0	440000	440400	4.69	0.0663836	1	0	0
513	2020	0	23.7481	0.337565	1.50958	0.103509	0.156255	1.76619	-4.47809	4.4781	3.58352	0	2.3979	0.4545	0.749591	0.338407	1	14.5087	0	440000	440400	3.11	0.0456547	1	1	1
513	2021	0	23.8311	0.360313	1.56326	0.087257	0.136406	1.67448	-4.50807	4.50808	3.61092	0	2.3979	0.4545	0.70889	0.333746	1	14.581	0	440000	440400	1.85	0.027538	1	1	1
513	2022	0	23.9367	0.399302	1.66473	0.078647	0.130926	1.4024	-4.53446	4.53446	3.63759	0	2.3979	0.4545	0.683537	0.330902	1	14.581	0	440000	440400	2.19	0.0334198	1	1	1
514	2013	1	22.759	0.589756	2.43757	0.011929	0.0290778	1.06684	-3.99195	3.99195	3.09104	0	1.94591	0.5714	0.639771	0.635776	1	13.5278	0	500000	500000	63.58	0.975303	1	0	1
514	2015	1	22.7191	0.547649	2.21067	-0.013679	-0.0302398	1.86752	-4.07317	4.07317	3.17805	0	1.60944	0.4	0.68616	0.631865	1	13.4588	0	500000	500000	63.19	0.947092	1	0	0.4
514	2016	1	22.6076	0.489082	1.95726	0.011755	0.0230076	1.98638	-4.11583	4.11583	3.21888	0	1.94591	0.5714	0.632525	0.631865	1	13.4588	0	500000	500000	63.19	0.937815	1	1	0.8
514	2017	1	22.5649	0.451933	1.82459	0.015616	0.0284928	1.27067	-4.15657	4.15657	3.2581	0	1.94591	0.5714	0.638726	0.631865	1	13.4588	0	500000	500000	63.35	0.978227	1	1	0.2
514	2018	1	22.6059	0.472779	1.89674	0.00662	0.0125564	0.941484	-4.19587	4.19587	3.29584	0	1.94591	0.5714	0.636756	0.631865	1	13.4588	0	500000	500000	63.35	0.958106	1	1	0.6
514	2019	1	22.5953	0.425527	1.74073	0.041796	0.0727553	1.03678	-4.23606	4.23606	3.3322	0	1.94591	0.5714	0.638575	0.631865	1	13.4588	0	500000	500000	63.35	0.967914	1	1	1
514	2020	1	22.757	0.498147	1.99261	0.017689	0.0352474	0.916595	-4.27202	4.27202	3.3673	0	1.94591	0.5714	0.639568	0.631865	1	13.4588	0	500000	500000	63.35	0.967471	1	0	0
514	2021	1	22.85	0.521048	2.08789	0.02412	0.0503599	0.91941	-4.30867	4.30867	3.4012	0	1.79176	0.5714	0.64972	0.631865	1	13.4298	0	500000	500000	63.19	0.963703	1	1	1
514	2022	1	22.7207	0.4359	1.77274	0.021262	0.0376919	0.927045	-4.35312	4.35312	3.43399	0	1.94591	0.5714	0.649211	0.631865	1	13.4298	0	500000	500000	64.08	0.979068	1	1	1
517	2013	0	22.8305	0.604261	2.52692	0.055123	0.139291	1.04927	-4.10944	4.10944	3.21888	1	2.19722	0.3333	0.860987	0.754581	1	13.1616	0	330000	330200	6.76	0.078277	1	0	0.8
517	2014	0	22.5155	0.387116	1.63163	0.051517	0.0840566	1.15246	-4.15723	4.15723	3.2581	0	2.19722	0.3333	0.870103	0.754581	1	13.1616	0	330000	330200	6.61	0.0759072	1	0.2	1
517	2015	0	22.7945	0.543365	2.18993	0.013015	0.028502	3.16223	-4.19076	4.19076	3.29584	0	2.19722	0.3333	0.535219	0.479264	1	13.7101	0	330000	330200	5.59	0.0664132	1	0.4	1
517	2016	0	23.1308	0.668969	3.02086	0.013409	0.0405068	2.12202	-4.21406	4.21406	3.3322	0	2.19722	0.3333	0.536389	0.479264	1	13.7101	0	330000	330200	5.59	0.0666111	1	0.2	1
517	2017	0	23.3031	0.678841	3.11372	0.041041	0.12779	1.47138	-4.24174	4.24173	3.3673	0	2.07944	0.375	0.538963	0.479264	1	13.7101	0	330000	330200	5.59	0.0664843	1	0.2	0
517	2018	0	23.9144	0.803889	5.09916	0.022543	0.11495	1.10141	-4.21742	4.21742	3.4012	0	2.07944	0.375	0.53744	0.479264	1	14.0779	0	330000	330200	5.59	0.0666826	1	0	1
517	2019	0	24.4125	0.831331	5.92877	0.043884	0.260178	1.03958	-4.18125	4.18125	3.43399	0	2.07944	0.375	0.538069	0.479264	1	14.0779	0	330000	330200	5.39	0.0641361	1	0	1
517	2020	0	24.9394	0.844589	6.43453	0.026233	0.168797	0.985115	-4.11746	4.11746	3.46574	0	2.19722	0.3333	0.548386	0.479264	1	14.1156	0	330000	330200	5.39	0.0636364	1	0.8	1
517	2021	0	25.1471	0.822551	5.63544	0.013899	0.0783269	0.934478	-4.10998	4.10998	3.49651	0	2.19722	0.3333	0.544686	0.479264	1	14.1156	0	330000	330200	5.14	0.0612707	1	0.4	1
517	2022	0	25.0183	0.852899	6.79806	0.011198	0.0761246	0.985108	-4.17984	4.17984	3.52636	0	2.19722	0.3333	0.548357	0.479264	1	14.1156	0	330000	330200	3.29	0.0395575	1	0	1
518	2019	0	20.6353	0.278996	1.38695	0.019104	0.0264964	4.35971	-4.10628	4.10628	3.3322	1	1.79176	0.5	0.115208	0.140001	1	14.0624	0	320000	320281	8.6	0.175905	1	0	0
518	2020	0	20.5293	0.168336	1.20241	0.033576	0.0403721	6.56774	-4.12984	4.12984	3.3673	1	1.79176	0.5	0.117086	0.140001	0	14.0624	0	320000	320281	7.38	0.175505	1	0	0
518	2021	0	20.4993	0.190834	1.23584	-0.047881	-0.0591732	4.86639	-4.16501	4.16501	3.4012	1	1.79176	0.5	0.10345	0.140001	0	14.152	0	320000	320281	7.38	0.176978	1	1	1
518	2022	0	20.4196	0.195891	1.24361	-0.072189	-0.0897752	4.6177	-4.1918	4.1918	3.43399	1	1.79176	0.5	0.119793	0.143151	0	14.152	0	320000	320281	8.96	0.209689	1	0	1
519	2016	1	23.0516	0.282296	1.39333	0.015138	0.0210923	1.44153	-4.25887	4.25887	3.3673	0	2.19722	0.3333	0.542331	0.336804	1	14.0779	0	430000	430300	47.35	0.841927	1	0	0
519	2017	1	22.9983	0.226262	1.29243	0.012361	0.0159757	1.2688	-4.3018	4.3018	3.4012	0	2.07944	0.375	0.619481	0.232961	1	14.5087	0	430000	430300	51.51	0.883837	1	1	1
519	2018	1	23.0672	0.245685	1.32571	0.033357	0.0442216	1.04855	-4.33796	4.33796	3.43399	0	2.19722	0.3333	0.598629	0.232961	1	14.5087	0	430000	430300	51.51	0.883837	1	1	1
519	2019	1	23.1222	0.256386	1.34478	0.023178	0.0311694	1.14739	-4.37461	4.37461	3.46574	0	2.19722	0.3333	0.585594	0.229707	1	14.5087	0	430000	430300	48.25	0.865316	1	1	1
519	2020	1	23.222	0.29993	1.42843	0.022567	0.0322354	1.44645	-4.40786	4.40786	3.49651	0	2.07944	0.375	0.51648	0.189687	1	14.5087	0	430000	430300	46.85	0.894084	1	1	1
519	2021	1	23.3645	0.357772	1.55708	0.034591	0.053861	3.00324	-4.43673	4.43673	3.52636	0	2.19722	0.4444	0.563797	0.159707	1	14.2855	0	430000	430300	40.66	0.878375	1	1	1
519	2022	1	23.4315	0.350022	1.53851	0.054593	0.0839921	2.17207	-4.47089	4.47089	3.55535	0	2.19722	0.4444	0.512817	0.159707	1	14.2855	0	430000	430300	42.44	0.908779	1	1	1
520	2015	0	20.0564	0.501002	2.00401	0.190244	0.312693	17.6759	-3.84475	3.84475	3.17805	0	1.94591	0.4286	0.247907	0.178855	1	13.4	0	420000	420100	1.87	0.0660777	1	0	0
520	2016	0	20.0842	0.496333	1.98544	0.01841	0.0365519	11.4615	-3.89027	3.89028	3.21888	0	1.94591	0.4286	0.245107	0.178855	1	13.4	0	420000	420100	1.28	0.0459605	1	0.6	0.4
520	2017	0	20.0712	0.391237	1.64267	0.097552	0.160246	7.75021	-3.92769	3.92769	3.2581	0	1.94591	0.4286	0.238398	0.178855	0	13.4	0	420000	420100	1.28	0.0412106	1	0.4	0.2
520	2018	0	20.26	0.399409	1.66503	0.097289	0.161989	5.03189	-4.00373	4.00373	3.29584	0	1.94591	0.4286	0.27106	0.178855	1	13.487	0	420000	420100	1.76	0.0603774	1	0.6	0.4
520	2019	0	20.2493	0.343084	1.52227	0.051635	0.0786022	7.20394	-4.04177	4.04177	3.3322	0	1.79176	0.5	0.390565	0.178855	1	13.487	0	420000	420100	1.5	0.0375563	1	0	0.6
520	2020	0	20.2669	0.33569	1.50532	0.016619	0.0250169	5.76693	-4.08499	4.08499	3.3673	0	1.79176	0.5	0.4157	0.178855	1	13.487	0	420000	420100	1.02	0.0234375	1	0	0
520	2021	0	20.507	0.356578	1.55419	0.119403	0.185575	4.66602	-4.16626	4.16626	3.4012	0	1.94591	0.4286	0.3905	0.170697	1	13.3375	0	420000	420100	1.02	0.0240113	1	1	1
520	2022	0	20.4656	0.28357	1.39581	0.046873	0.0654258	4.55264	-4.1995	4.1995	3.43399	0	1.94591	0.4286	0.357194	0.171147	1	13.5924	0	420000	420100	0.77	0.0196278	1	1	1
521	2016	1	23.2496	0.586964	2.42109	0.017603	0.0426185	1.08185	-4.08584	4.08584	3.21888	0	2.19722	0.3333	0.452703	0.224685	1	14.1156	0	340000	340100	27.99	0.689579	1	1	1
521	2017	1	23.4934	0.676899	3.09501	0.002261	0.00699782	0.989368	-4.10515	4.10515	3.2581	0	2.19722	0.3333	0.415595	0.224685	1	14.1871	0	340000	340100	27.99	0.682849	1	1	1
521	2018	1	23.4681	0.66999	3.03021	0.002241	0.00679071	0.870803	-4.14754	4.14754	3.29584	0	2.19722	0.3333	0.353839	0.235786	1	14.221	0	340000	340100	28.58	0.774526	1	1	1
521	2019	1	23.3767	0.640058	2.77823	0.003064	0.00851249	0.876621	-4.1957	4.1957	3.3322	0	2.19722	0.3333	0.341548	0.23785	1	14.0931	0	340000	340100	28.37	0.771553	1	1	1
521	2020	1	23.5023	0.69186	3.24527	-0.004913	-0.015944	1.04264	-4.22431	4.22431	3.3673	0	2.19722	0.3333	0.339161	0.23785	1	14.2602	0	340000	340100	28.37	0.773868	1	1	1
521	2021	1	23.4439	0.671189	3.04126	0.005733	0.0174356	0.905926	-4.26977	4.26977	3.4012	0	2.19722	0.3333	0.329511	0.23785	1	14.2602	0	340000	340100	28.37	0.782405	1	1	1
521	2022	1	23.5083	0.658092	2.92476	0.017104	0.0500251	0.905332	-4.30373	4.30373	3.43399	0	2.19722	0.3333	0.343046	0.241239	1	14.3163	0	340000	340100	28.76	0.737058	1	1	1
523	2013	1	21.6379	0.58191	2.39183	0.013143	0.0314358	2.22587	-4.31764	4.31764	3.43399	0	1.94591	0.4286	0.353422	0.352208	1	13.3212	0	440000	440100	35.22	0.840773	1	1	1
523	2014	1	21.8257	0.642641	2.79831	0.013271	0.0371363	2.11447	-4.35785	4.35785	3.46574	0	1.94591	0.4286	0.3581	0.352208	1	13.5035	0	440000	440100	35.22	0.812457	1	1	1
523	2015	1	21.9845	0.68796	3.20471	0.008405	0.0269356	2.5914	-4.39573	4.39573	3.49651	0	1.94591	0.4286	0.484075	0.352263	1	13.5696	0	440000	440100	39.94	0.847443	1	1	1
523	2016	1	22.1512	0.571952	2.33618	0.00935	0.0218433	1.8494	-4.4279	4.4279	3.52636	0	1.94591	0.4286	0.521652	0.300395	1	14.5146	0	440000	440100	49.4	0.916342	1	1	1
523	2017	1	22.2945	0.617673	2.61556	0.007023	0.0183691	1.40766	-4.44932	4.44932	3.55535	0	1.94591	0.4286	0.49426	0.300395	1	13.7695	0	440000	440100	48.96	0.912922	1	1	1
523	2018	1	22.5497	0.732223	3.73445	-0.029572	-0.110435	1.11189	-4.49208	4.49208	3.58352	0	1.94591	0.4286	0.472141	0.300395	1	13.7799	0	440000	440100	46.39	0.911574	1	1	1
523	2019	1	22.6982	0.791522	4.79667	-0.01529	-0.0733411	1.43637	-4.52754	4.52754	3.61092	0	1.94591	0.4286	0.455702	0.310396	1	13.6814	0	440000	440100	45.26	0.910664	1	1	1
523	2020	1	21.9469	0.898115	1.04952	-0.350989	0.359769	2.70878	-4.55414	4.55414	3.61092	0	1.94591	0.4286	0.4819	0.310396	0	13.7101	0	440000	440100	45.26	0.901414	1	1	1
523	2022	1	21.5731	0.585034	2.40984	-0.030586	-0.0737073	2.90587	-4.61109	4.61109	3.66356	0	1.79176	0.3333	0.628248	0.183363	1	13.487	0	440000	440100	27.74	0.436095	1	1	1
524	2013	1	20.4504	0.160154	1.19069	0.045218	0.0538408	2.29281	-3.83698	3.83698	3.09104	0	2.07944	0.375	0.517292	0.371937	1	12.8992	0	440000	440100	51.55	0.920865	1	0	0
524	2014	1	20.4761	0.29115	1.41073	0.046564	0.0656895	4.57953	-3.88123	3.88123	3.13549	0	2.19722	0.3333	0.606569	0.371937	1	12.8992	0	440000	440100	52.81	0.886371	1	0.8	0.2
524	2015	1	20.553	0.269534	1.36899	0.046514	0.0636772	6.6098	-3.9336	3.9336	3.17805	0	2.19722	0.3333	0.676866	0.371937	1	12.9598	0	440000	440100	55.26	0.897515	1	0.8	0.4
524	2016	1	20.5642	0.269299	1.36855	0.035894	0.0491227	5.14463	-3.97536	3.97536	3.21888	0	2.19722	0.3333	0.567826	0.371937	1	12.9598	0	440000	440100	55.12	0.940293	1	0.6	0.8
524	2017	1	22.2135	0.419242	1.72189	0.041727	0.0718492	1.45963	-4.15669	4.15669	3.2581	0	2.19722	0.3333	0.826927	0.444059	1	13.981	0	440000	440100	79.96	0.975122	1	0	0
524	2018	1	22.2457	0.432239	1.76131	0.04756	0.0837677	1.17931	-4.19712	4.19712	3.29584	0	2.19722	0.3333	0.851267	0.445986	1	13.981	0	440000	440100	79.86	0.958473	1	1	1
524	2019	1	22.2854	0.425437	1.74045	0.060548	0.105381	1.19424	-4.23753	4.23753	3.3322	1	1.94591	0.4286	0.810316	0.445986	1	14.1376	0	440000	440100	78.97	0.971102	1	1	1
524	2020	1	21.9814	0.321346	1.47351	-0.07438	-0.109599	1.82789	-4.27094	4.27094	3.3673	0	2.19722	0.3333	0.787631	0.451176	1	14.1376	0	440000	440100	76.63	0.967551	1	1	1
524	2021	1	21.8668	0.283611	1.39589	-0.046091	-0.064338	1.8748	-4.3064	4.3064	3.4012	0	2.07944	0.375	0.792072	0.451176	1	13.9869	0	440000	440100	74.95	0.948374	1	1	1
524	2022	1	21.8174	0.310567	1.45047	-0.063859	-0.0926254	3.00092	-4.34409	4.34409	3.43399	0	2.07944	0.375	0.782833	0.451176	1	14.0322	0	440000	440100	72.85	0.933735	1	1	1
528	2013	1	23.8225	0.577607	2.36747	0.014959	0.0354149	0.901597	-3.86914	3.86914	3.04452	0	2.19722	0.3333	0.457706	0.349758	1	14.0931	0	450000	450200	38	0.905409	1	0	1
528	2014	1	23.7583	0.561288	2.2794	0.009286	0.0211665	1.24175	-3.91689	3.91689	3.09104	0	2.19722	0.3333	0.47549	0.349758	1	14.0931	0	450000	450200	36.3	0.892769	1	1	1
528	2015	1	23.738	0.563075	2.28872	0.001019	0.00233221	1.02069	-3.95927	3.95927	3.13549	0	2.3979	0.3636	0.504011	0.349758	1	14.0931	0	450000	450200	39.8	0.809601	1	0	0
528	2016	1	23.7478	0.570183	2.32657	0.002311	0.00537671	0.969793	-3.99813	3.99813	3.17805	0	2.3979	0.3636	0.523673	0.349758	1	14.0931	0	450000	450200	40.58	0.793043	1	1	1
528	2017	1	23.7986	0.579048	2.37557	0.014879	0.035346	1.02222	-4.03206	4.03206	3.21888	0	2.3979	0.3636	0.474292	0.349758	1	14.221	0	450000	450200	38.17	0.859491	1	0	0
528	2018	1	23.9895	0.614775	2.59589	0.032083	0.0832838	0.95353	-4.0473	4.0473	3.2581	0	2.3979	0.3636	0.484786	0.349758	1	14.3041	0	450000	450200	38.9	0.848049	1	1	1
528	2019	1	24.1198	0.637307	2.75715	0.03596	0.0991471	0.980499	-4.06859	4.06859	3.29584	0	2.3979	0.3636	0.46625	0.346652	1	14.3041	0	450000	450200	36.97	0.819734	1	1	1
528	2020	1	24.2499	0.649732	2.85495	0.039561	0.112945	0.969404	-4.08845	4.08845	3.3322	0	2.3979	0.3636	0.458033	0.346652	1	14.3041	0	450000	450200	37.65	0.84721	1	1	1
528	2021	1	24.4229	0.600767	2.5048	0.025171	0.0630483	0.882702	-4.09942	4.09942	3.3673	1	2.3979	0.3636	0.44975	0.346812	1	14.6657	0	450000	450200	34.68	0.784083	1	1	1
528	2022	1	24.4671	0.593573	2.46046	0.015307	0.0376623	0.934082	-4.13161	4.13161	3.4012	1	2.3979	0.3636	0.596267	0.258723	1	14.7516	0	450000	450200	33.66	0.604417	1	1	1
529	2013	1	20.9891	0.293831	1.41609	0.061533	0.0871363	3.19655	-3.91414	3.91414	3.09104	0	2.19722	0.3333	0.57797	0.512615	1	13.2177	0	440000	440100	54.31	0.919885	1	0.4	0.6
529	2014	1	21.1105	0.270361	1.37054	0.104208	0.142821	3.76835	-3.96808	3.96809	3.13549	0	2.07944	0.375	0.616615	0.512615	1	13.4113	0	440000	440100	54.31	0.909715	1	0.4	0.4
529	2015	1	21.0955	0.208073	1.26274	0.051272	0.0647433	4.94864	-4.00643	4.00643	3.17805	0	2.19722	0.3333	0.601471	0.512615	1	13.331	0	440000	440100	53.71	0.915303	1	0.6	0.4
529	2016	1	21.1858	0.214726	1.27344	0.067765	0.0862947	4.45162	-4.05609	4.05609	3.21888	0	2.19722	0.3333	0.609666	0.515031	1	13.5278	0	440000	440100	53.44	0.892452	1	0.2	0.8
529	2017	1	21.4377	0.291799	1.41203	0.076302	0.107741	2.19986	-4.11935	4.11935	3.2581	0	2.07944	0.375	0.567317	0.515031	1	14.1007	0	440000	440100	53.44	0.907609	1	0.4	1
529	2018	1	21.4692	0.256164	1.34438	0.090766	0.122024	1.48479	-4.16187	4.16187	3.29584	0	2.07944	0.375	0.569745	0.515031	1	14.1007	0	440000	440100	55.45	0.936814	1	0.8	0.2
529	2019	1	21.6662	0.301763	1.43218	0.111579	0.159801	1.83885	-4.21572	4.21572	3.3322	0	2.07944	0.375	0.567122	0.515031	1	14.1007	0	440000	440100	55.27	0.939966	1	0.4	0.4
529	2020	1	22.0399	0.452043	1.82496	0.090507	0.165172	1.50076	-4.27283	4.27283	3.3673	0	2.19722	0.3333	0.574365	0.515031	1	14.1007	0	440000	440100	55.76	0.936356	1	0.8	0.6
529	2021	1	22.2731	0.486451	1.94723	0.081687	0.159064	1.26086	-4.31742	4.31742	3.4012	0	2.07944	0.375	0.5829	0.515031	1	14.1007	0	440000	440100	56.86	0.939059	1	0.6	0.2
529	2022	1	22.4682	0.468019	1.87977	0.16431	0.308864	1.35365	-4.35766	4.35766	3.43399	0	1.94591	0.4286	0.574545	0.546065	1	13.7953	0	440000	440100	55.16	0.945816	1	0.6	0.2
530	2012	1	21.8007	0.349769	1.53791	0.042913	0.0659965	1.03995	-3.90327	3.90327	2.99573	1	2.19722	0.3333	0.343286	0.219578	1	13.9596	0	210000	210200	22.87	0.645863	1	0.4	0.2
530	2013	1	21.8109	0.322938	1.47697	0.05357	0.0791212	1.32238	-3.94378	3.94378	3.04452	0	2.19722	0.3333	0.470698	0.219578	1	13.8832	0	210000	210200	23.28	0.562183	1	0.4	0.2
530	2014	1	21.8397	0.324261	1.47986	0.037499	0.0554933	1.38471	-3.98516	3.98516	3.09104	0	2.19722	0.3333	0.367838	0.219578	1	13.5541	0	210000	210200	22.42	0.599465	1	0.6	0.2
530	2015	1	22.13	0.335244	1.50431	0.032141	0.0483501	1.6202	-4.03516	4.03516	3.13549	0	2.19722	0.3333	0.434209	0.21339	1	13.8832	0	210000	210200	24.38	0.602719	1	0.6	0.6
530	2016	1	22.3294	0.334328	1.50224	0.036506	0.0548408	1.38991	-4.07782	4.07783	3.17805	0	2.19722	0.3333	0.435914	0.199556	1	13.8832	0	210000	210200	22.24	0.565615	1	0.4	0.4
530	2017	1	22.4495	0.378105	1.60799	0.0364	0.0585308	1.08843	-4.11778	4.11778	3.21888	0	2.19722	0.3333	0.341864	0.199556	1	14.1303	0	210000	210200	2.13	0.0602376	1	0.4	0.4
530	2018	0	22.4404	0.378905	1.61006	0.020117	0.0323896	0.827665	-4.15783	4.15783	3.2581	0	2.19722	0.3333	0.293956	0.199801	1	14.1303	0	210000	210200	0	0	0	0.6	0.6
530	2019	1	22.4326	0.374875	1.59968	0.015587	0.0249342	0.889845	-4.19786	4.19786	3.29584	0	2.19722	0.3333	0.293903	0.202697	1	13.8832	0	210000	210200	0	0	0	0.8	0.4
530	2020	1	22.4605	0.392913	1.64721	0.004022	0.00662508	0.970879	-4.23772	4.23772	3.3322		2.19722	0.3333	0.2939	0.202697	1	13.8832	0	210000	210200	0	0	0	0.4	0.6
530	2021	1	22.47	0.468318	1.88082	-0.047979	-0.0902401	1.124	-4.27765	4.27765	3.3673	0	2.30259	0.4	0.2939	0.202697	1	13.8832	0	210000	210200	0	0	0	0.6	0.4
530	2022	1	22.7517	0.597436	2.48407	0.002616	0.00649834	0.997539	-4.31219	4.31219	3.4012	0	2.19722	0.3333	0.293939	0.202697	1	13.8832	0	210000	210200	0	0	0	0.4	0.2
531	2014	1	22.7373	0.535875	2.15459	0.105837	0.228036	1.761	-3.99263	3.99263	3.09104		2.3979	0.3636	0.644295	0.261158	1	13.7483	0	440000	440100	60.53	0.844448	1	0.6	0.8
531	2015	1	22.8482	0.52846	2.12071	0.058566	0.124201	1.53902	-4.02874	4.02874	3.13549	0	2.3979	0.3636	0.625944	0.261158	1	13.7747	0	440000	440100	58.07	0.917523	1	0.4	0.8
531	2017	1	22.9423	0.541766	2.18229	0.022003	0.048017	1.13385	-4.10462	4.10462	3.21888	0	2.30259	0.4	0.631426	0.261158	1	13.7747	0	440000	440100	59.59	0.905348	1	0.4	0.6
531	2018	1	23.0558	0.588476	2.42999	0.009943	0.0241614	0.924901	-4.13863	4.13863	3.2581	0	2.3979	0.3636	0.635904	0.261158	1	13.8451	0	440000	440100	59.59	0.899743	1	1	0.6
531	2019	1	23.1767	0.602805	2.51765	0.037325	0.0939714	1.00756	-4.17103	4.17103	3.29584	0	2.30259	0.4	0.631013	0.261158	1	13.7429	0	440000	440100	59.59	0.905485	1	1	0.8
531	2020	1	23.3337	0.567491	2.31209	0.065574	0.151613	1.05092	-4.19928	4.19928	3.3322	0	2.30259	0.4	0.631372	0.261158	1	13.8055	0	440000	440100	59.59	0.900015	1	1	0.6
531	2021	1	23.4948	0.634022	2.7324	0.011162	0.0304991	1.03436	-4.22502	4.22503	3.3673	0	2.30259	0.4	0.6309	0.395888	1	13.8055	0	440000	440100	59.59	0.903289	1	0.8	1
531	2022	1	23.4307	0.630542	2.70667	-0.001212	-0.00328048	0.969444	-4.27096	4.27096	3.4012	0	2.3979	0.3636	0.63091	0.395888	1	13.8055	0	440000	440100	59.59	0.901104	1	0.8	1
532	2013	1	20.8039	0.187312	1.23048	0.069031	0.0849415	4.64224	-3.89042	3.89042	3.09104	0	2.3979	0.3636	0.5774	0.149096	1	13.5278	0	440000	440400	24.39	0.41318	1	0.4	0
532	2014	1	20.8213	0.213197	1.27097	0.041698	0.0529968	4.69268	-3.93279	3.93279	3.13549	0	2.30259	0.4	0.570554	0.150024	1	13.5278	0	440000	440400	25.66	0.454803	1	0	0
532	2015	1	20.9252	0.36587	1.57696	0.044456	0.0701055	8.13747	-3.98629	3.98629	3.17805	0	2.3979	0.3636	0.552131	0.14793	1	13.5278	0	440000	440400	22.68	0.42456	1	1	1
532	2016	1	21.3944	0.582156	2.39324	0.027668	0.066216	3.86322	-4.07574	4.07574	3.21888	0	2.3979	0.3636	0.509294	0.144887	1	13.5278	0	440000	440400	22.08	0.425024	1	1	1
532	2017	1	21.572	0.628915	2.6948	0.027716	0.0746892	2.17224	-4.12952	4.12952	3.2581	0	2.3979	0.3636	0.498718	0.144887	1	13.5278	0	440000	440400	22.08	0.433792	1	1	1
532	2018	1	21.6715	0.6367	2.75255	0.025035	0.06891	1.95149	-4.17605	4.17605	3.29584	0	2.3979	0.3636	0.49886	0.144887	1	13.5278	0	440000	440400	49.83	0.974956	1	1	1
532	2019	1	21.6513	0.599001	2.49377	0.031329	0.0781275	2.21501	-4.21479	4.21479	3.3322	0	2.3979	0.3636	0.498563	0.144887	1	13.653	0	440000	440400	49.83	0.976293	1	1	1
532	2020	1	21.5691	0.493387	1.9739	0.076185	0.150381	2.22325	-4.24931	4.24931	3.3673	0	2.3979	0.3636	0.501239	0.284525	1	13.9553	0	440000	440400	49.82	0.959368	1	1	1
532	2021	1	21.7487	0.514095	2.05802	0.071243	0.146619	1.98315	-4.30053	4.30054	3.4012	0	2.3979	0.3636	0.501999	0.284525	1	13.9553	0	440000	440400	49.82	0.959553	1	1	1
532	2022	1	21.6197	0.437412	1.7775	0.061836	0.109914	1.94896	-4.33276	4.33276	3.43399	0	2.3979	0.3636	0.511801	0.284525	1	13.9553	0	440000	440400	50.14	0.96238	1	1	1
533	2016	0	21.9046	0.367516	1.58107	0.080334	0.127013	3.06726	-4.10803	4.10803	3.21888		2.3979	0.3636	0.347853	0.173708	1	13.8451	0	440000	440600	0.86	0.0189219	1	1	1
533	2017	0	22.1971	0.500873	2.0035	0.015261	0.0305754	2.16805	-4.15644	4.15644	3.2581	0	2.07944	0.375	0.446076	0.173708	1	13.8451	0	440000	440600	0	0	0	1	1
533	2018	0	21.6357	0.622565	2.64947	-0.492713	-1.30543	1.32163	-4.1738	4.1738	3.29584	1	2.19722	0.3333	0.385595	0.173708	0	13.8451	0	440000	440600	0	0	0	1	1
533	2019	0	21.5859	0.630724	2.708	-0.004327	-0.0117175	1.42884	-4.21048	4.21048	3.3322	1	2.19722	0.3333	0.229703	0.173708	0	13.8451	0	440000	440600	0	0	0	0	0
533	2020	0	21.6171	0.610891	2.56998	0.034975	0.0898849	1.46602	-4.25258	4.25258	3.3673	1	2.19722	0.3333	0.226751	0.173708	0	13.8451	0	440000	440600	0	0	0	0.8	0.2
533	2021	0	21.5882	0.657768	2.92199	-0.008565	-0.0250269	2.01331	-4.29064	4.29064	3.4012	0	2.19722	0.3333	0.212289	0.173708	1	13.8451	0	440000	440600	0	0	0	0	0
533	2022	0	21.6599	0.665328	2.988	0.020202	0.0603636	1.68292	-4.33533	4.33533	3.43399	0	2.19722	0.3333	0.210795	0.173708	1	13.8451	0	440000	440600	0	0	0	1	1
536	2013	0	22.9967	0.619171	2.62585	0.054297	0.142576	1.38582	-4.31764	4.31764	3.43399	0	2.19722	0.5556	0.864755	0.707738	0	14.5087	0	350000	350100	6.01	0.0706477	1	0	0.4
536	2014	0	23.0686	0.617403	2.61372	0.035842	0.0936809	1.25601	-4.35785	4.35785	3.46574	1	1.94591	0.4286	0.741659	0.636329	1	14.4782	0	350000	350100	4.52	0.0616056	1	0.6	0.4
536	2015	0	22.9174	0.663016	2.9675	0.022357	0.0663444	1.30134	-4.39573	4.39573	3.49651	0	2.19722	0.5556	0.717463	0.636329	1	14.4414	0	350000	350100	1.22	0.0170415	1	0.6	0.4
536	2016	0	23.6647	0.309024	1.44723	0.020098	0.0290864	1.31579	-4.4279	4.4279	3.52636	0	2.19722	0.5556	0.811755	0.286774	1	14.4005	0	350000	350100	34.27	0.432484	1	0.4	0.6
536	2017	0	23.7687	0.389247	1.63732	0.009443	0.0154612	1.0285	-4.44932	4.44932	3.55535	0	2.30259	0.5714	0.754304	0.263659	1	14.4253	0	350000	350100	34.27	0.461735	1	0.4	0.8
536	2018	0	23.6724	0.605061	2.53204	-0.261189	-0.66134	0.910202	-4.49208	4.49208	3.58352		2.07944	0.5714	0.679221	0.263659	0	14.3865	0	350000	350100	34.85	0.520072	1	0	0
536	2019	0	23.4059	0.661928	2.95795	-0.177294	-0.524427	1.17244	-4.52754	4.52754	3.61092	0	2.30259	0.5714	0.633334	0.253666	0	14.3578	0	350000	350100	35.16	0.558716	1	0	0
536	2021	1	23.1655	0.533911	2.14551	-0.017807	-0.0382051	1.12556	-4.59174	4.59174	3.63759	0	2.30259	0.5714	0.581	0.137333	1	14.5574	0	350000	350100	46.27	0.775822	1	1	1
536	2022	1	22.949	0.561668	2.28138	-0.132108	-0.301388	1.12306	-4.61109	4.61109	3.66356	0	2.19722	0.3333	0.569346	0.137333	1	14.4986	0	350000	350100	46.27	0.793109	1	1	1
537	2021	1	25.133	0.830544	5.90123	-0.0167	-0.0985505	1.34983	-3.99332	3.99332	3.4012	0	2.19722	0.3333	0.827442	0.739844	1	13.9639	0	120000	120000	76.13	0.937908	1	0.2	1
538	2013	1	23.279	0.299057	1.42665	0.178948	0.257116	5.79604	-3.92361	3.92361	3.04452	0	2.3979	0.3636	0.861583	0.415236	1	13.7101	0	530000	530100	53.84	0.791416	1	1	1
538	2014	1	23.517	0.308801	1.44676	0.152823	0.221098	4.33311	-3.94289	3.94289	3.09104	0	2.3979	0.3636	0.710242	0.415236	1	13.8643	0	530000	530100	52.64	0.786376	1	1	1
538	2015	1	23.6829	0.298748	1.42602	0.142843	0.203697	4.21903	-3.96556	3.96555	3.13549	0	2.30259	0.3333	0.760333	0.415236	1	13.8643	0	530000	530100	56.7	0.781853	1	1	0
538	2016	1	23.9255	0.355604	1.55184	0.119207	0.18499	3.58102	-3.97595	3.97596	3.17805	0	2.3979	0.3636	0.762012	0.415236	1	14.2538	0	530000	530100	56.56	0.781431	1	1	1
538	2017	1	24.0448	0.345081	1.52691	0.113078	0.17266	4.17157	-3.99954	3.99954	3.21888	0	2.3979	0.3636	0.814449	0.415236	1	14.2538	0	530000	530100	56.61	0.732531	1	1	1
538	2018	1	24.137	0.344171	1.52479	0.108295	0.165127	2.87964	-4.02602	4.02602	3.2581	0	2.3979	0.3636	0.820458	0.415236	1	14.2538	0	530000	530100	56.58	0.727998	1	1	1
538	2019	1	24.6284	0.232755	1.30336	0.084036	0.10953	1.72276	-3.9816	3.9816	3.29584	1	2.30259	0.3333	0.842649	0.251416	1	14.4361	0	530000	530100	36.35	0.448876	1	1	1
538	2020	1	24.7346	0.305607	1.44011	0.099802	0.143725	1.91147	-4.00063	4.00063	3.3322	1	2.30259	0.3101	0.806458	0.251416	1	14.4574	0	530000	530100	34.26	0.4472	1	1	1
538	2021	1	24.6801	0.265026	1.36059	0.053475	0.0727577	1.86512	-4.05151	4.05151	3.3673	0	2.19722	0.4444	0.78733	0.250375	1	14.4574	0	530000	530100	34.84	0.466649	1	1	1
538	2022	1	24.6996	0.277451	1.38399	0.05327	0.0737251	2.04002	-4.08765	4.08765	3.4012	0	2.3979	0.3636	0.749486	0.250227	1	14.6858	0	530000	530100	34.69	0.476838	1	1	1
539	2013	1	24.9416	0.623187	2.65383	0.063948	0.169707	0.943839	-3.67697	3.67697	3.04452	0	2.70805	0.3333	0.74491	0.67386	1	14.4574	1	440000	440100	71.52	0.966748	1	0.4	1
539	2014	1	24.9586	0.597825	2.48648	0.062658	0.155798	1.03129	-3.71321	3.71321	3.09104	0	2.70805	0.3333	0.749853	0.673869	1	14.4574	1	440000	440100	71.522	0.962974	1	0.6	1
539	2015	1	24.9988	0.57978	2.37971	0.064379	0.153203	1.04022	-3.74424	3.74424	3.13549	0	2.70805	0.375	0.771221	0.673869	1	14.5407	1	440000	440100	74.65	0.974416	1	0.8	0.2
539	2016	1	24.9814	0.584921	2.40918	0.018196	0.0438374	0.963891	-3.78815	3.78815	3.17805	0	2.70805	0.3529	0.760564	0.673869	1	14.9141	1	440000	440100	74.42	0.979468	1	0.6	0.8
539	2017	1	24.986	0.581694	2.39059	0.016023	0.0383045	0.954549	-3.82711	3.82711	3.21888	0	2.70805	0.3333	0.76314	0.673869	1	14.9533	1	440000	440100	74.63	0.967336	1	0.4	0.4
539	2018	1	25.0182	0.57019	2.32661	0.012411	0.0288756	0.912862	-3.85986	3.85986	3.2581	0	2.63906	0.3333	0.766065	0.673869	1	15.0185	1	440000	440100	74.73	0.974189	1	0.8	0.8
539	2019	1	25.047	0.546989	2.20745	0.023945	0.0528574	0.872236	-3.89331	3.89331	3.29584	0	2.63906	0.3333	0.754992	0.673869	1	15.0155	1	440000	440100	74.25	0.970715	1	0.6	0.8
539	2020	1	25.1773	0.584238	2.40522	0.030653	0.0737272	0.868008	-3.90276	3.90276	3.3322	0	2.63906	0.3333	0.75152	0.673869	1	15.0937	1	440000	440100	73.9	0.96249	1	0.8	0.8
539	2021	1	25.4618	0.713438	3.48964	-0.039141	-0.136588	0.969103	-3.87095	3.87095	3.3673	0	2.30259	0.4	0.773658	0.673869	1	15.532	1	440000	440100	72.4	0.965333	1	0.6	0.2
539	2022	1	25.6023	0.781585	4.57844	-0.034333	-0.157191	0.979715	-3.87294	3.87294	3.4012	0	2.3979	0.3636	0.777203	0.673875	1	15.8937	1	440000	440100	71.76	0.955908	1	0.6	0.6
541	2012	0	21.9611	0.130811	1.1505	0.116067	0.133535	1.71644	-3.95022	3.95022	3.04452	0	2.07944	0.375	0.295707	0.134703	1	13.487	0	440000	440600	0	0	0	1	1
541	2013	0	21.9393	0.132906	1.15328	0.074778	0.0862397	1.80848	-3.98941	3.98941	3.09104	0	2.19722	0.3333	0.331701	0.134703	1	14.3438	0	440000	440600	0	0	0	1	1
541	2014	0	22.0415	0.171864	1.20753	0.071364	0.0861742	2.54101	-4.03288	4.03288	3.13549	0	2.19722	0.3333	0.297159	0.134703	1	14.3624	0	440000	440600	0	0	0	0	0
541	2015	1	22.523	0.163774	1.19585	0.006231	0.00745134	3.18668	-4.07714	4.07714	3.17805	0	2.19722	0.3333	0.463018	0.134703	1	14.3624	0	440000	440600	10.27	0.24464	1	0	0
541	2016	1	22.5316	0.179453	1.2187	0.175939	0.214417	2.01774	-4.11704	4.11704	3.21888	0	2.19722	0.3333	0.453711	0.134703	1	14.3578	0	440000	440600	13.41	0.306374	1	0	0
541	2017	1	22.4595	0.15437	1.18255	0.131403	0.155391	2.00035	-4.15772	4.15772	3.2581	0	2.19722	0.3333	0.441177	0.134703	1	14.3921	0	440000	440600	12.28	0.281458	1	0	0
541	2018	1	22.4439	0.223124	1.28721	0.067849	0.0873357	1.39223	-4.19781	4.19781	3.29584	0	2.19722	0.3333	0.447776	0.134703	1	14.3921	0	440000	440600	12.28	0.282429	1	1	1
541	2019	1	22.5438	0.205303	1.25834	0.049141	0.0618362	1.18848	-4.23688	4.23688	3.3322	0	2.19722	0.3333	0.434272	0.134703	1	14.3921	0	440000	440600	12.28	0.281781	1	1	1
541	2020	1	22.8656	0.259076	1.34967	0.037816	0.051039	1.14657	-4.26804	4.26804	3.3673	0	2.19722	0.3333	0.484368	0.134703	1	14.3578	0	440000	440600	16.31	0.342359	1	1	1
541	2021	1	22.9953	0.35292	1.54541	0.027558	0.0425883	1.06034	-4.30196	4.30196	3.4012	0	2.19722	0.3333	0.47438	0.134703	1	14.5669	0	440000	440600	17.08	0.355907	1	1	1
541	2022	1	23.4503	0.43741	1.77749	0.02295	0.0407935	0.823727	-4.30919	4.30919	3.43399	0	2.19722	0.3333	0.490592	0.138397	1	13.9978	0	440000	440600	17.54	0.355709	1	1	1
543	2013	1	23.8066	0.543037	2.18836	0.086925	0.190223	0.917426	-3.8711	3.8711	3.04452	0	2.19722	0.3333	0.741732	0.426904	1	13.7978	0	340000	340100	51.32	0.711395	1	0.4	0.4
543	2014	1	23.858	0.455475	1.83646	0.071028	0.13044	1.04272	-3.9047	3.9047	3.09104	0	2.07944	0.375	0.595171	0.426904	1	14.1038	0	340000	340100	49.52	0.861517	1	0.6	0.4
543	2015	1	23.8491	0.424879	1.73876	0.086965	0.151212	1.08819	-3.94582	3.94582	3.13549	0	2.19722	0.3333	0.528223	0.426904	1	13.8403	0	340000	340100	46.98	0.881922	1	0	0
543	2016	1	24.0223	0.450682	1.82044	0.044978	0.0818797	0.955363	-3.96273	3.96273	3.17805	0	2.19722	0.3333	0.504932	0.426904	1	14.0134	0	340000	340100	46.46	0.880591	1	0	1
543	2017	1	24.0022	0.480776	1.92595	0.002987	0.00575282	0.954549	-4.00554	4.00554	3.21888	0	2.19722	0.3333	0.509948	0.426904	1	13.9928	0	340000	340100	46.46	0.884952	1	1	1
543	2018	1	24.0871	0.501899	2.00762	0.022134	0.0444367	0.816409	-4.03342	4.03342	3.2581	0	2.19722	0.3333	0.585769	0.428116	1	14.0779	0	340000	340100	47.33	0.881214	1	1	1
543	2019	1	24.2167	0.4456	1.80375	0.032188	0.0580592	0.822164	-4.05373	4.05373	3.29584	0	2.19722	0.3333	0.677019	0.549309	1	14.2076	0	340000	340100	59.82	0.919883	1	1	1
543	2020	1	24.2405	0.425592	1.74092	0.039438	0.0686585	0.802414	-4.08996	4.08996	3.3322	0	2.19722	0.3333	0.614189	0.541016	1	14.2309	0	340000	340100	56.53	0.926114	1	1	1
543	2021	1	24.4264	0.589031	2.43327	-0.054087	-0.131608	0.920742	-4.0988	4.0988	3.3673	0	2.19722	0.3333	0.629383	0.549309	1	14.4171	0	340000	340100	56.74	0.905522	1	1	0.8
543	2022	1	24.5342	0.624365	2.66216	0.004024	0.0107125	0.849091	-4.1194	4.1194	3.4012	0	2.19722	0.3333	0.714603	0.549309	1	14.5253	0	340000	340100	56.74	0.884214	1	1	1
544	2013	1	21.3398	0.544197	2.19393	0.032334	0.0709385	2.16173	-3.91096	3.91096	3.04452	1	2.07944	0.375	0.56236	0.315208	1	12.948	0	410000	410100	55.97	0.961684	1	0.2	0.8
544	2015	1	21.6065	0.588091	2.42772	0.042788	0.103877	2.73257	-4.01188	4.01188	3.13549	1	1.94591	0.4286	0.629745	0.291962	1	12.948	0	410000	410100	57.08	0.923774	1	0.8	0.6
544	2018	1	22.9301	0.330266	1.49313	0.045721	0.0682674	0.932613	-4.1452	4.1452	3.2581	1	2.19722	0.4444	0.798792	0.687253	1	13.2177	0	410000	410100	75.46	0.944076	1	0.2	0.8
544	2019	1	23.1105	0.40869	1.69116	0.043923	0.0742808	0.969306	-4.17534	4.17534	3.29584	1	2.19722	0.4444	0.785828	0.687253	1	13.2177	0	410000	410100	76.11	0.954118	1	0.2	0.2
544	2020	1	23.5075	0.576077	2.35892	0.031968	0.0754099	0.998159	-4.1838	4.1838	3.3322	1	2.19722	0.4444	0.77139	0.687253	1	13.2177	0	410000	410100	76.11	0.978655	1	0.6	0.2
544	2021	1	23.7812	0.660074	2.94181	0.025388	0.0746867	0.953154	-4.19417	4.19417	3.3673		2.07944	0.5	0.767128	0.687253	1	13.2177	0	410000	410100	76.11	0.982572	1	0.4	0.2
544	2022	1	24.0057	0.716453	3.52676	0.018013	0.0635275	0.947676	-4.20505	4.20505	3.4012	0	2.19722	0.4444	0.763322	0.687253	1	13.2177	0	410000	410100	76.11	0.983715	1	0.4	0.8
545	2013	0	20.8832	0.357445	1.55629	0.080896	0.125897	1.6823	-3.90094	3.90094	3.09104	0	1.60944	0.4	0.621014	0.461593	1	13.0815	0	220000	220200	9.9	0.156176	1	0	0
545	2014	0	21.4721	0.231992	1.30207	0.01972	0.0256768	1.69452	-4.0021	4.0021	3.13549	0	1.60944	0.4	0.675999	0.372951	1	13.4298	0	220000	220200	6.27	0.0991618	1	1	1
545	2015	0	21.6494	0.300855	1.43032	0.051957	0.0743151	2.71428	-4.05468	4.05468	3.17805	0	1.60944	0.4	0.507438	0.372951	1	13.4298	0	220000	220200	2.43	0.0467398	1	1	1
545	2016	0	21.715	0.294113	1.41666	0.044809	0.063479	2.38133	-4.09864	4.09864	3.21888	0	1.60944	0.5	0.420746	0.372951	1	13.5411	0	220000	220200	1.39	0.0313911	1	1	1
545	2017	0	21.7357	0.271909	1.37345	0.060252	0.0827534	2.0595	-4.13981	4.13981	3.2581	0	1.60944	0.4	0.409637	0.372951	1	13.9978	0	220000	220200	1.39	0.0322656	1	1	1
545	2018	0	21.8632	0.34333	1.52283	0.032637	0.0497008	1.32202	-4.18624	4.18624	3.29584	0	1.60944	0.4	0.401189	0.372951	1	14.0624	0	220000	220200	1.39	0.0321685	1	1	1
545	2019	0	21.8518	0.32825	1.48865	0.008091	0.0120447	1.29043	-4.22572	4.22572	3.3322	0	1.60944	0.4	0.400114	0.372951	1	14.0624	0	220000	220200	1.39	0.0324463	1	1	1
545	2020	0	21.7837	0.37427	1.59813	-0.086651	-0.13848	1.54785	-4.2624	4.2624	3.3673	0	1.60944	0.4	0.3856	0.342613	1	14.3223	0	220000	220200	2.98	0.0741847	1	1	1
545	2021	0	21.8477	0.376626	1.60417	0.03486	0.0559215	1.65794	-4.30553	4.30553	3.4012	0	1.60944	0.4	0.360158	0.342613	1	14.3223	0	220000	220200	1.39	0.0364256	1	1	1
545	2022	0	21.8495	0.391426	1.64319	-0.047364	-0.0778278	1.51378	-4.34562	4.34562	3.43399	0	1.60944	0.4	0.356595	0.342613	1	14.3223	0	220000	220200	1.39	0.0370075	1	1	1
546	2013	0	19.5486	0.301097	1.43081	0.071563	0.102393	3.452	-3.63643	3.63643	3.09104	0	1.94591	0.4286	0.259753	0.136492	1	13.017	0	220000	220100	13.65	0.463026	1	0.4	1
546	2014	0	22.1317	0.581223	2.38791	0.059904	0.143045	1.1705	-4.03519	4.03519	3.13549	0	1.94591	0.4286	0.637274	0.410504	1	13.5924	0	220000	220100	3.87	0.0497493	1	0	1
546	2015	0	22.199	0.543304	2.18964	0.066355	0.145294	1.62446	-4.07647	4.07647	3.17805	0	1.94591	0.4286	0.581676	0.410504	1	14.1156	0	220000	220100	1.36	0.0195965	1	0	1
546	2016	0	22.3564	0.544929	2.19746	0.064026	0.140694	1.39581	-4.11792	4.11792	3.21888	0	1.79176	0.5	0.6479	0.409629	1	14.1871	0	220000	220100	0.69	0.00989957	1	1	0
546	2017	0	22.8015	0.516107	2.06657	0.050302	0.103953	1.87851	-4.15051	4.15051	3.2581	0	1.94591	0.4286	0.648484	0.374603	1	14.4833	0	220000	220100	0	0	0	1	0
546	2018	0	22.8533	0.493778	1.97542	0.052907	0.104513	1.21421	-4.18854	4.18854	3.29584	0	1.94591	0.4286	0.677782	0.374603	1	14.4833	0	220000	220100	0	0	0	1	1
546	2019	0	22.9371	0.464441	1.86721	0.063265	0.118129	1.23351	-4.22487	4.22486	3.3322	1	1.79176	0.5	0.51303	0.324508	1	14.4833	0	220000	220100	0	0	0	1	1
546	2020	0	23.0062	0.460148	1.85236	0.04927	0.0912658	1.0079	-4.26138	4.26138	3.3673	1	1.79176	0.5	0.401965	0.324508	1	14.4833	0	220000	220100	0	0	0	1	1
546	2021	0	23.1026	0.431598	1.75932	0.000525	0.000923642	1.36841	-4.29583	4.29583	3.4012	1	1.60944	0.5714	0.331438	0.29702	1	14.5087	0	220000	220100	0	0	0	0	0
546	2022	0	22.7878	0.283573	1.39581	-0.05937	-0.0828695	1.44131	-4.35099	4.35099	3.43399	0	1.79176	0.5	0.363812	0.29702	1	14.5087	0	220000	220100	1.79	0.03439	1	1	1
547	2013	0	21.7661	0.373312	1.59569	0.055183	0.088055	1.43341	-3.94148	3.94147	3.04452	1	1.94591	0.4286	0.346897	0.216392	1	13.4588	0	350000	350100	0	0	0	0.2	1
547	2014	0	21.9711	0.300708	1.43002	0.065813	0.0941137	3.6015	-3.99058	3.99058	3.09104	1	1.94591	0.4286	0.337908	0.190453	1	14.0225	0	350000	350100	0	0	0	0.2	0
547	2015	1	22.638	0.189144	1.23327	0.031859	0.0392906	2.8704	-4.03521	4.03521	3.13549	0	2.19722	0.3333	0.480192	0.087939	1	14.2917	0	350000	350100	22.27	0.454027	1	0	0.4
547	2018	1	22.9534	0.226125	1.2922	0.052727	0.0681337	1.30903	-4.14408	4.14408	3.2581	0	2.19722	0.3333	0.45217	0.085671	1	14.5036	0	350000	350100	21.25	0.518293	1	0.6	0.8
547	2019	1	23.105	0.247343	1.32863	0.065514	0.0870437	1.52392	-4.17569	4.17569	3.29584	0	2.19722	0.3333	0.423838	0.09031	1	14.5036	0	350000	350100	23.24	0.631179	1	0.8	0.6
547	2020	1	23.2438	0.255404	1.34301	0.066789	0.0896984	3.10658	-4.20626	4.20626	3.3322	0	2.19722	0.3333	0.538382	0.094339	1	14.5036	0	350000	350100	23.67	0.680172	1	0	0
547	2021	1	23.3635	0.292092	1.41261	0.047754	0.0674579	1.92403	-4.23681	4.23681	3.3673	0	2.07944	0.375	0.435571	0.094441	1	14.5036	0	350000	350100	23.62	0.734224	1	0.2	0.4
547	2022	1	23.405	0.306629	1.44223	0.004702	0.00678136	1.33176	-4.27325	4.27325	3.4012	0	2.19722	0.3333	0.290494	0.121254	0	14.5036	0	350000	350100	24.65	0.92184	1	0.4	0.2
548	2013	1	21.3871	0.228587	1.29632	0.010108	0.0131032	1.45442	-3.91512	3.91512	3.04452	0	2.07944	0.375	0.3031	0.30312	1	13.7101	0	430000	430100	30.31	0.849257	1	0.2	1
548	2014	1	21.3872	0.219023	1.28045	0.009988	0.0127891	2.19029	-3.95512	3.95512	3.09104	0	2.07944	0.375	0.34383	0.30312	1	13.7101	0	430000	430100	30.31	0.832921	1	0	0.4
548	2015	1	21.4452	0.273105	1.37571	0.003625	0.00498696	3.19549	-3.99996	3.99996	3.13549	0	2.07944	0.375	0.312222	0.30312	1	13.5924	0	430000	430100	30.31	0.839612	1	0	0.2
548	2016	1	21.5883	0.348942	1.53596	0.021058	0.0323443	2.04941	-4.05064	4.05064	3.17805	0	2.07944	0.375	0.339754	0.30312	1	13.5924	0	430000	430100	30.31	0.796793	1	0.2	0.4
548	2017	1	21.4563	0.21483	1.27361	0.058653	0.074701	1.81223	-4.08085	4.08085	3.21888	0	2.07944	0.375	0.305591	0.30312	1	13.5924	0	430000	430100	30.31	0.835447	1	0.6	0.2
548	2018	1	21.4804	0.231998	1.30208	0.014458	0.0188255	1.25747	-4.12275	4.12275	3.2581	0	1.94591	0.4286	0.323114	0.32312	1	13.5924	0	430000	430100	32.31	0.901004	1	0	0
548	2019	1	21.5467	0.265587	1.36163	0.02006	0.0273143	1.18364	-4.16772	4.16772	3.29584	0	2.19722	0.3333	0.32589	0.32312	1	13.415	0	430000	430100	32.31	0.887394	1	0	0
548	2020	1	21.5403	0.20753	1.26188	0.03694	0.0466137	1.10068	-4.20725	4.20725	3.3322	0	2.19722	0.3333	0.3231	0.32312	1	13.6171	0	430000	430100	32.31	0.897002	1	0	0
548	2021	1	21.7466	0.340219	1.51565	0.018648	0.0282639	1.05967	-4.26042	4.26042	3.3673	0	2.19722	0.3333	0.329903	0.32312	1	13.6171	0	430000	430100	32.31	0.86275	1	1	1
548	2022	1	21.9331	0.445025	1.80188	0.010427	0.0187882	1.22966	-4.30917	4.30917	3.4012	0	2.19722	0.3333	0.33253	0.32312	1	13.415	0	430000	430100	32.57	0.905477	1	0	0
550	2014	1	23.6935	0.456394	1.83957	0.108114	0.198883	1.68868	-3.92437	3.92437	3.09104	0	2.19722	0.3333	0.826815	0.410299	1	14.7075	1	360000	360100	43.19	0.543339	1	0.8	0.6
550	2015	1	23.7702	0.430844	1.75699	0.105557	0.185462	1.5385	-3.95548	3.95549	3.13549	0	2.19722	0.3333	0.857424	0.410299	1	14.7075	1	360000	360100	46.01	0.561508	1	0.8	0.8
550	2016	1	23.9217	0.493372	1.97384	0.05381	0.106212	1.30629	-3.97646	3.97646	3.17805	0	2.19722	0.3333	0.841306	0.410299	1	14.7116	1	360000	360100	46.01	0.565303	1	0.8	0.8
550	2017	1	23.996	0.52348	2.09855	0.026188	0.0549567	0.979944	-4.0064	4.0064	3.21888	0	2.19722	0.3333	0.827194	0.410299	1	14.7116	1	360000	360100	46.01	0.568586	1	0.8	0.8
550	2018	1	23.8759	0.556152	2.25302	0.003925	0.00884312	0.940426	-4.06242	4.06242	3.2581	0	2.30259	0.3333	0.843659	0.410299	1	14.7116	1	360000	360100	46.09	0.56016	1	0.6	0.8
550	2019	1	23.9137	0.568016	2.3149	0.006083	0.0140816	0.939066	-4.09751	4.09751	3.29584	0	2.19722	0.3333	0.828459	0.410299	1	14.7516	1	360000	360100	43.89	0.541317	1	0.8	0.8
550	2020	1	24.0621	0.610204	2.56544	0.019539	0.0501262	1.06581	-4.11706	4.11706	3.3322	0	2.19722	0.3333	0.805016	0.410299	1	14.7516	1	360000	360100	43.37	0.540706	1	0.8	1
550	2021	1	23.9951	0.675427	3.08097	0.021782	0.0671097	1.07803	-4.16653	4.16653	3.3673	0	2.19722	0.3333	0.785441	0.410299	1	14.7516	1	360000	360100	43.31	0.553624	1	0.8	0.6
550	2022	1	24.0363	0.663589	2.97255	0.031414	0.0933798	0.992211	-4.20075	4.20075	3.4012	0	2.19722	0.3333	0.773778	0.410299	1	14.6397	1	360000	360100	42.54	0.546365	1	0.6	1
551	2013	1	21.9541	0.497835	1.99138	0.027185	0.0541356	1.59386	-3.94996	3.94996	3.04452	0	2.3979	0.3636	0.393076	0.340953	1	14.152	0	320000	320500	35.88	0.809567	1	0.2	0.2
551	2014	1	21.9117	0.463045	1.86235	0.023936	0.0445773	1.68206	-3.98832	3.98832	3.09104	0	2.3979	0.3636	0.3713	0.340953	1	14.152	0	320000	320500	34.1	0.800282	1	0	0
551	2015	1	21.9227	0.482095	1.93085	0.01873	0.0361649	2.07605	-4.02876	4.02876	3.13549	0	2.3979	0.3636	0.384149	0.343288	1	14.2855	0	320000	320500	35	0.763192	1	1	1
551	2016	1	22.1123	0.486747	1.94836	0.026719	0.0520581	1.53903	-4.07476	4.07476	3.17805	0	2.3979	0.3636	0.405586	0.343288	1	14.3461	0	320000	320500	34.33	0.712684	1	1	1
551	2017	1	22.1625	0.49669	1.98685	0.032008	0.063595	1.2793	-4.11583	4.11583	3.21888	0	2.3979	0.3636	0.368631	0.343288	1	14.4033	0	320000	320500	34.33	0.711237	1	1	1
551	2018	1	22.2003	0.508004	2.03254	0.035623	0.0724051	1.03873	-4.15649	4.15649	3.2581	0	2.3979	0.3636	0.384961	0.357741	1	14.4033	0	320000	320500	38.27	0.768968	1	1	1
551	2019	1	22.2577	0.483675	1.93676	0.042358	0.0820375	1.05981	-4.19726	4.19726	3.29584	0	2.3979	0.3636	0.382712	0.357741	1	14.4033	0	320000	320500	38.27	0.725938	1	1	1
551	2020	1	22.3328	0.469686	1.88567	0.040709	0.0767639	1.12337	-4.23784	4.23784	3.3322	0	2.3979	0.3636	0.3827	0.357741	1	14.1156	0	320000	320500	38.27	0.733732	1	1	1
551	2021	1	22.4172	0.488661	1.95565	0.036086	0.0705716	1.26519	-4.27792	4.27792	3.3673	0	2.3979	0.3636	0.372201	0.357741	1	14.1939	0	320000	320500	37.22	0.672837	1	1	1
551	2022	1	22.5645	0.485878	1.94507	0.043226	0.0840774	1.03471	-4.31658	4.31658	3.4012	0	2.3979	0.3636	0.403568	0.355709	1	14.1939	0	320000	320500	39.43	0.755654	1	1	1
552	2013	1	22.4698	0.54552	2.20032	0.074708	0.164381	1.39485	-3.95765	3.95765	3.04452	0	2.63906	0.3571	0.744508	0.738294	1	13.8155	0	620000	620400	73.83	0.988353	1	0	0
552	2014	1	22.5641	0.570138	2.32633	0.052683	0.122558	1.3558	-3.99658	3.99658	3.09104	0	2.70805	0.3333	0.747556	0.738294	1	13.8155	0	620000	620400	73.83	0.985583	1	1	1
552	2015	1	22.9487	0.338593	1.51193	0.019466	0.0294312	1.18075	-4.02431	4.02431	3.13549	0	2.70805	0.3333	0.810608	0.464153	1	13.8155	0	620000	620400	56.11	0.702869	1	0	0
552	2016	1	22.9251	0.305095	1.43905	0.024605	0.0354077	1.17961	-4.06543	4.06543	3.17805	0	2.70805	0.3333	0.718229	0.464153	1	13.8155	0	620000	620400	55.42	0.782879	1	0.6	1
552	2017	1	23.0069	0.299799	1.42816	0.056342	0.0804655	1.08188	-4.10135	4.10135	3.21888	0	2.56495	0.3846	0.700625	0.464153	1	13.8155	0	620000	620400	53.82	0.768308	1	0.8	1
552	2018	1	23.0388	0.279271	1.38748	0.056613	0.0785496	0.902763	-4.1396	4.1396	3.2581	0	2.63906	0.3333	0.66844	0.464153	1	13.8155	0	620000	620400	53.82	0.777184	1	0.8	1
552	2019	1	23.1112	0.285366	1.39932	0.048244	0.0675086	0.827361	-4.1753	4.1753	3.29584	0	2.63906	0.3333	0.639972	0.464153	1	13.7642	0	620000	620400	53.26	0.777405	1	0.4	1
552	2020	1	23.3291	0.369849	1.58692	0.032892	0.0521971	0.912045	-4.19965	4.19965	3.3322	0	2.63906	0.3571	0.60532	0.464153	1	14.6484	0	620000	620400	52.4	0.80541	1	0.6	0
552	2021	1	23.3914	0.387447	1.63251	0.050312	0.0821349	0.950261	-4.23444	4.23444	3.3673	0	2.56495	0.3333	0.565587	0.451535	1	13.7642	0	620000	620400	50.32	0.85491	1	0.8	1
552	2022	1	24.0257	0.509778	2.03989	0.117549	0.239788	0.80317	-4.20224	4.20224	3.4012	0	2.56495	0.3846	0.517042	0.423277	1	14.3041	0	620000	620400	45.91	0.846111	1	0.2	0
553	2013	1	21.7196	0.428993	1.75129	0.118149	0.206913	2.4736	-3.9789	3.9789	3.09104	0	2.07944	0.375	0.4295	0.20152	1	13.653	0	420000	421000	21.43	0.538172	1	0.6	0
553	2014	1	21.7997	0.315886	1.46174	0.167428	0.244737	2.5745	-4.02322	4.02322	3.13549	0	2.07944	0.375	0.349644	0.20152	1	13.653	0	420000	421000	20.85	0.60295	1	0.6	0.4
553	2016	1	21.8168	0.328263	1.48868	-0.024956	-0.0371514	2.66968	-4.10406	4.10406	3.21888	0	1.94591	0.4286	0.326183	0.20152	1	13.653	0	420000	421000	20.85	0.615589	1	1	0.8
553	2020	1	24.5692	0.54202	2.1835	0.007537	0.0164571	0.917714	-4.07288	4.07288	3.3673	0	1.60944	0.4	0.830272	0.727182	1	14.8307	1	420000	421000	82.3	0.992882	1	1	1
553	2021	1	24.64	0.580473	2.38364	0.003251	0.0077492	0.955663	-4.09936	4.09936	3.4012	0	1.60944	0.4	0.826697	0.739844	1	14.9911	1	420000	421000	81.18	0.985075	1	1	1
553	2022	1	24.7834	0.601165	2.5073	0.01051	0.0263517	0.950225	-4.11067	4.11067	3.43399	0	1.60944	0.4	0.837187	0.724844	1	14.9787	1	420000	421000	80.37	0.971708	1	1	1
554	2013	1	20.843	0.190248	1.23495	0.011137	0.0137536	1.97854	-3.85568	3.85568	3.04452	0	2.19722	0.3333	0.275964	0.245719	1	13.7101	0	370000	370900	26.58	0.881008	1	1	1
554	2014	1	20.8137	0.160959	1.19184	0.005864	0.00698893	3.1964	-3.89175	3.89175	3.09104	0	2.19722	0.3333	0.285376	0.245719	1	13.7101	0	370000	370900	24.57	0.76423	1	1	1
554	2015	1	20.784	0.139825	1.16255	0.003583	0.00416543	4.57303	-3.9277	3.9277	3.13549	0	2.19722	0.3333	0.246406	0.245719	1	13.7101	0	370000	370900	24.57	0.817909	1	1	1
554	2016	1	20.8058	0.154088	1.18216	0.004284	0.00506435	4.05862	-3.97068	3.97068	3.17805	0	2.19722	0.3333	0.278118	0.245719	1	13.7101	0	370000	370900	25.61	0.80484	1	0	0
554	2017	1	20.8767	0.209542	1.26509	0.002442	0.00308935	2.93286	-4.02009	4.02009	3.21888	0	2.19722	0.3333	0.278444	0.245719	1	13.7101	0	370000	370900	25.26	0.813003	1	0.2	0.6
554	2018	1	20.9613	0.287817	1.40413	0.001618	0.00227189	1.92632	-4.07076	4.07076	3.2581	0	2.19722	0.3333	0.297154	0.245719	1	13.7101	0	370000	370900	25.47	0.776524	1	0.6	0.2
554	2019	1	20.9997	0.310079	1.44944	0.004597	0.00666309	1.8274	-4.11541	4.11541	3.29584	0	2.07944	0.375	0.262923	0.245719	1	13.7101	0	370000	370900	24.57	0.804255	1	0	0
554	2022	1	21.3954	0.521244	2.08875	0.004667	0.00974819	1.66295	-4.27582	4.27582	3.4012		2.07944	0.375	0.294521	0.245719	1	13.4588	0	370000	370900	24.57	0.694264	1	1	1
555	2014	0	22.5801	0.537506	2.16219	0.04484	0.0969527	1.45211	-3.95633	3.95633	3.04452	0	2.19722	0.3333	0.866821	0.431161	1	14.4468	0	440000	440300	20.81	0.246593	1	1	1
555	2015	0	22.7209	0.552271	2.23349	0.050462	0.112706	2.22334	-3.99311	3.99311	3.09104	0	2.30259	0.4	0.786255	0.424423	1	14.0225	0	440000	440300	16.4	0.206784	1	1	1
555	2016	0	22.9744	0.507574	2.03076	0.02686	0.0545463	1.44493	-4.02304	4.02304	3.13549	0	2.19722	0.4444	0.717405	0.404326	1	14.3163	0	440000	440300	14.28	0.193313	1	0	0
555	2017	0	23.0954	0.537705	2.16312	0.029677	0.064195	1.54816	-4.05628	4.05628	3.17805	0	2.19722	0.4444	0.700013	0.404326	1	14.3865	0	440000	440300	14.28	0.19471	1	1	1
555	2018	0	23.0932	0.530334	2.12917	0.004419	0.00940882	1.3606	-4.09641	4.09641	3.21888	0	2.07944	0.5	0.646318	0.404326	1	14.3865	0	440000	440300	15.61	0.232499	1	1	1
555	2019	0	23.0987	0.505153	2.02083	0.035475	0.0716889	1.81594	-4.13607	4.13608	3.2581	0	2.19722	0.4444	0.613939	0.40143	1	14.581	0	440000	440300	13.21	0.209251	1	1	1
555	2020	0	23.2125	0.528217	2.11962	0.038698	0.0820249	1.77486	-4.16854	4.16854	3.29584	0	2.30259	0.5	0.54792	0.399214	1	14.7437	0	440000	440300	11.72	0.205722	1	1	1
555	2021	0	23.2427	0.51487	2.0613	0.031223	0.06436	1.51283	-4.20635	4.20635	3.3322	0	2.30259	0.5	0.543071	0.397594	1	14.7318	0	440000	440300	11.67	0.207319	1	1	1
555	2022	0	23.2442	0.506906	2.02801	0.016595	0.0336548	1.35722	-4.24624	4.24624	3.3673	0	2.30259	0.5	0.556896	0.396013	1	14.7318	0	440000	440300	10.05	0.177845	1	1	1
557	2016	1	22.3425	0.220359	1.28264	0.001636	0.0020984	1.31765	-4.03788	4.03788	3.13549	0	2.19722	0.3333	0.603508	0.294725	1	12.8992	0	640000	640100	60.04	0.983134	1	0	0
557	2018	1	22.4765	0.146288	1.17135	0.025524	0.0298977	1.0051	-4.1176	4.1176	3.21888		2.07944	0.375	0.599623	0.294725	0	12.8992	0	640000	640100	59.82	0.974426	1	0.2	0.6
557	2019	1	22.3876	0.0595511	1.06182	0.00848	0.00900423	1.01073	-4.15796	4.15796	3.2581	0	2.19722	0.3333	0.598202	0.294725	1	12.8992	0	640000	640100	59.82	0.969216	1	0.2	0.4
557	2020	1	22.423	0.0593996	1.06315	0.031373	0.0333542	1.10672	-4.1979	4.1979	3.29584	0	2.19722	0.3333	0.598404	0.294725	1	12.8992	0	640000	640100	59.82	0.974743	1	0.8	0.6
557	2021	1	22.476	0.0682053	1.0732	0.03911	0.0419728	1.1322	-4.23761	4.23761	3.3322	0	2.19722	0.3333	0.590305	0.294725	1	12.8992	0	640000	640100	59.03	0.972327	1	0.4	0.6
557	2022	1	22.5367	0.0862367	1.09438	0.038812	0.0424749	1.25162	-4.27697	4.27697	3.3673	0	2.3979	0.3636	0.583334	0.171886	1	12.8992	0	640000	640100	57.9	0.969038	1	0.2	0.6
558	2013	0	22.5581	0.843875	6.40513	0.009705	0.0621618	1.18986	-4.15668	4.15668	3.2581	0	2.07944	0.375	0.535305	0.500683	1	13.9108	0	330000	330100	0.29	0.00413872	1	0.6	0.4
558	2015	0	21.7638	0.521308	2.08903	-0.124406	-0.259887	8.05571	-4.22135	4.22135	3.3322	0	1.94591	0.4286	0.592547	0.476969	1	13.9978	0	330000	330100	0	0	0	0.2	0.2
558	2017	0	21.6602	0.457423	1.84306	0.017617	0.0324691	2.95662	-4.29535	4.29535	3.4012	0	2.19722	0.3333	0.526474	0.476969	1	13.7642	0	330000	330100	0.22	0.00366422	1	0.4	0.2
558	2018	0	21.736	0.509575	2.03905	-0.019705	-0.0401794	1.86709	-4.33983	4.33983	3.43399	0	2.19722	0.3333	0.478796	0.476969	1	13.7642	0	330000	330100	0	0	0	0	0
558	2019	1	21.607	0.468859	1.88274	0.010105	0.0190251	2.22604	-4.37192	4.37192	3.46574	0	2.19722	0.3333	0.467	0.299	1	13.981	0	330000	330100	29.9	0.546618	1	0.2	0.2
558	2020	1	21.4961	0.436977	1.77613	-0.0338	-0.060033	2.09107	-4.40396	4.40396	3.49651	0	2.19722	0.3333	0.439118	0.299	1	13.981	0	330000	330100	29.9	0.568117	1	0.4	0.2
558	2021	1	21.3731	0.41726	1.71603	-0.054356	-0.0932766	3.0079	-4.43391	4.43391	3.52636	0	2.19722	0.3333	0.405212	0.299	1	13.981	0	330000	330100	29.9	0.602458	1	0.2	0
558	2022	1	21.3293	0.41232	1.70161	-0.020355	-0.0346362	2.43716	-4.47001	4.47001	3.55535	0	2.19722	0.3333	0.388365	0.299	1	13.981	0	330000	330100	29.9	0.663707	1	0	0
559	2013	0	22.9998	0.605591	2.53544	0.061956	0.157086	1.47304	-3.94172	3.94172	3.04452	0	2.19722	0.3333	0.586614	0.515291	1	14.2855	0	330000	330100	3.21	0.056168	1	0.8	1
559	2014	0	23.2001	0.633816	2.73087	0.065718	0.179467	2.53745	-3.96941	3.96941	3.09104	0	2.19722	0.3333	0.573421	0.515291	1	14.2855	0	330000	330100	2.61	0.046549	1	0.6	0.4
559	2015	0	23.2685	0.640637	2.7827	0.065783	0.183054	4.70668	-4.00441	4.00441	3.13549	0	2.19722	0.3333	0.609885	0.515291	1	14.4033	0	330000	330100	5.73	0.0956754	1	0.6	0.4
559	2016	0	23.1672	0.589862	2.43821	0.077317	0.188515	3.22693	-4.05167	4.05167	3.17805	0	2.19722	0.3333	0.599488	0.515291	1	14.4033	0	330000	330100	4.76	0.0804734	1	0.8	0.4
559	2017	0	23.1682	0.532298	2.13812	0.080103	0.171269	2.95607	-4.0916	4.0916	3.21888	0	2.07944	0.375	0.664443	0.565019	1	14.4033	0	330000	330100	6.09	0.0917169	1	0.6	0.6
559	2018	0	23.2122	0.546613	2.20562	0.062125	0.137024	1.71657	-4.12856	4.12856	3.2581	0	2.19722	0.3333	0.664573	0.565085	1	14.4033	0	330000	330100	6.69	0.10027	1	0.4	0.6
559	2019	0	23.2105	0.54705	2.20775	0.045383	0.100194	1.7762	-4.16868	4.16867	3.29584	0	2.19722	0.3333	0.671724	0.565085	1	14.4033	0	330000	330100	3.72	0.0546336	1	0.6	0.6
559	2020	0	23.4635	0.428987	1.75127	0.028637	0.0501512	1.47505	-4.18797	4.18797	3.3322	0	2.19722	0.3333	0.705873	0.637571	1	14.4033	0	330000	330100	2.46	0.0347949	1	0.2	0.6
559	2021	0	23.5459	0.477766	1.91485	0.041688	0.0798262	1.60739	-4.22004	4.22004	3.3673	0	2.19722	0.3333	0.698234	0.6397	1	14.5431	0	330000	330100	1.68	0.023935	1	0.6	0.2
559	2022	0	23.6776	0.535167	2.15131	0.042617	0.0916824	1.31138	-4.24615	4.24615	3.4012	0	2.19722	0.3333	0.690845	0.6397	1	14.5763	0	330000	330100	1.68	0.0241901	1	0.4	0.8
560	2018	0	23.6339	0.483221	1.93506	0.037884	0.0733079	1.03936	-4.13092	4.13092	3.29584	1	1.94591	0.4286	0.52482	0.174498	1	15.1373	0	530000	530100	0	0	0	0	0
560	2019	0	23.6933	0.469037	1.88337	0.043877	0.0826366	0.992281	-4.16439	4.16439	3.3322	1	1.94591	0.4286	0.453259	0.174498	1	14.3041	0	530000	530100	0	0	0	1	1
560	2020	0	23.7252	0.484001	1.93799	0.016144	0.0312869	0.962941	-4.20076	4.20076	3.3673	1	2.19722	0.3333	0.453278	0.174497	1	14.2855	0	530000	530100	0	0	0	1	0
560	2021	0	24.2187	0.675067	3.07756	0.003967	0.0122087	0.903951	-4.17342	4.17342	3.4012	1	2.19722	0.3333	0.445446	0.174497	1	14.604	0	530000	530100	0	0	0	1	0
560	2022	0	24.2088	0.681465	3.13938	-0.010166	-0.0319149	0.868083	-4.21498	4.21498	3.43399	1	2.19722	0.3333	0.464543	0.174497	1	15.2506	0	530000	530100	0	0	0	1	1
561	2013	1	21.234	0.405321	1.68158	0.018063	0.0303744	2.4922	-3.94097	3.94097	3.09104	0	2.19722	0.3333	0.576179	0.423073	1	13.7101	0	610000	610300	56.85	0.963723	1	1	1
561	2014	1	21.3682	0.45517	1.83544	0.022533	0.0413579	3.1776	-3.99348	3.99348	3.13549	0	2.19722	0.3333	0.59536	0.423073	1	13.7101	0	610000	610300	55.7	0.920966	1	0	1
561	2015	1	21.5415	0.503268	2.01316	0.041193	0.082928	4.22117	-4.04734	4.04734	3.17805	0	2.19722	0.3333	0.610187	0.423073	1	13.7101	0	610000	610300	55.24	0.90424	1	0	0
564	2018	0	24.7392	0.426423	1.74344	0.013683	0.0238555	0.905816	-3.9597	3.9597	3.29584	0	1.94591	0.4286	0.626583	0.153142	1	15.6401	0	610000	610100	14.64	0.252501	1	1	1
564	2019	0	24.6832	0.418681	1.72023	-0.024746	-0.0425687	0.897305	-4.0109	4.0109	3.3322	0	1.94591	0.4286	0.653111	0.153142	0	15.8696	0	610000	610100	17.67	0.314357	1	1	1
565	2013	1	20.6923	0.383621	1.62238	0.037821	0.06136	1.76113	-3.87471	3.87471	3.09104	1	2.19722	0.3333	0.408604	0.405384	1	13.3847	0	500000	500000	40.54	0.904305	1	1	1
565	2014	1	20.6754	0.331116	1.49503	0.046775	0.0699299	2.73647	-3.91223	3.91224	3.13549	1	2.19722	0.3333	0.437193	0.405384	1	13.3847	0	500000	500000	40.54	0.877679	1	1	1
565	2015	1	20.7823	0.26697	1.3642	0.136285	0.18592	6.38163	-3.96747	3.96747	3.17805	0	2.07944	0.375	0.428122	0.405471	1	13.3847	0	500000	500000	40.55	0.936706	1	1	1
565	2016	1	21.0104	0.262776	1.35644	0.167695	0.227468	4.35902	-4.03668	4.03668	3.21888	0	2.19722	0.3333	0.446046	0.405471	1	13.3847	0	500000	500000	40.55	0.920336	1	1	1
565	2017	1	21.175	0.334427	1.50247	0.051638	0.0775843	2.30776	-4.09497	4.09497	3.2581	0	2.19722	0.3333	0.405987	0.405471	1	13.3847	0	500000	500000	40.55	0.91535	1	1	1
565	2018	1	21.1077	0.265447	1.36137	0.03079	0.0419166	1.52307	-4.12777	4.12777	3.29584	0	2.19722	0.3333	0.405506	0.405471	1	13.3847	0	500000	500000	40.55	0.923059	1	0	0
565	2019	1	21.1543	0.263261	1.35733	0.04218	0.0572523	1.78202	-4.1728	4.1728	3.3322	0	2.19722	0.3333	0.407892	0.405471	1	13.3847	0	500000	500000	40.55	0.911236	1	0	0
565	2020	1	21.1861	0.247254	1.32847	0.03467	0.046058	1.54103	-4.21612	4.21612	3.3673	0	2.19722	0.3333	0.406662	0.405471	1	13.4939	0	500000	500000	40.55	0.913494	1	1	1
565	2021	1	21.1976	0.213528	1.2715	0.04435	0.056391	2.01324	-4.2573	4.25731	3.4012	0	2.07944	0.375	0.40734	0.405471	1	13.6109	0	500000	500000	40.55	0.900111	1	1	1
565	2022	1	21.1996	0.193172	1.23942	0.03257	0.0403679	1.77382	-4.29751	4.29751	3.43399	0	2.19722	0.3333	0.418694	0.405471	1	13.6171	0	500000	500000	40.55	0.918668	1	1	1
566	2013	0	21.968	0.542144	2.18409	0.029313	0.0640224	2.0866	-3.99047	3.99047	3.09104	0	2.19722	0.3333	0.535878	0.216751	1	13.3047	0	460000	460100	5.96	0.118207	1	0	1
566	2014	0	22.0244	0.529454	2.12519	0.046446	0.0987067	2.57823	-4.03236	4.03236	3.13549	0	2.19722	0.3333	0.475661	0.224786	1	14.1376	0	460000	460100	6.57	0.149013	1	1	1
566	2015	0	22.3089	0.480438	1.9247	0.040493	0.0779368	4.46376	-4.07771	4.07771	3.17805	0	2.19722	0.3333	0.528386	0.296076	1	14.1376	0	460000	460100	4.22	0.0876792	1	1	1
566	2016	0	22.9858	0.413974	1.70641	0.016585	0.0283008	1.8743	-4.10245	4.10245	3.21888	0	2.19722	0.3333	0.559313	0.34084	1	14.4626	0	460000	460100	0	0	0	0	0
566	2018	0	23.0589	0.533162	2.14207	0.009898	0.0212022	1.16096	-4.17844	4.17844	3.29584	0	2.19722	0.3333	0.552594	0.249896	1	14.3461	0	460000	460100	0	0	0	0.4	0.2
566	2019	0	23.1007	0.57032	2.32731	-0.018062	-0.0420359	1.28074	-4.21595	4.21595	3.3322	0	2.19722	0.3333	0.503226	0.169056	1	14.3461	0	460000	460100	8.08	0.153263	1	1	0.2
566	2020	1	23.0534	0.613627	2.58817	-0.063678	-0.16481	1.73249	-4.25877	4.25877	3.3673	0	2.07944	0.375	0.491539	0.222301	1	14.4044	0	460000	460100	22.23	0.40894	1	0.6	0.2
566	2021	1	22.847	0.714827	3.50664	-0.191041	-0.669912	1.47545	-4.30879	4.30879	3.4012	0	2.19722	0.3333	0.469982	0.228918	1	14.4044	0	460000	460100	22.89	0.442233	1	0	0
566	2022	1	22.7201	0.682683	3.15143	0.000323	0.00101791	1.39058	-4.35314	4.35314	3.43399	0	2.19722	0.3333	0.464642	0.228918	1	14.4044	0	460000	460100	22.89	0.440108	1	1	1
568	2013	1	23.3432	0.225484	1.29113	0.178948	0.292146	2.27992	-3.91851	3.9185	3.04452	0	2.3979	0.3636	0.687566	0.213942	1	13.5278	0	510000	510500	55.69	0.91928	1	0.6	0.2
568	2014	1	23.3013	0.256437	1.34488	0.074108	0.0996661	2.42653	-3.96188	3.96188	3.09104	0	2.30259	0.4	0.652182	0.257211	0	13.9377	0	510000	510500	54.76	0.926252	1	0.4	1
568	2015	1	23.3021	0.213882	1.27207	0.117642	0.149649	3.09816	-4.00182	4.00182	3.13549	0	2.30259	0.4	0.689614	0.266098	1	13.9377	0	510000	510500	61.03	0.965665	1	0	0
568	2016	1	23.3388	0.186441	1.22917	0.142584	0.17526	3.56966	-4.03887	4.03887	3.17805	0	2.3979	0.3636	0.733687	0.281137	1	13.9978	0	510000	510500	61.83	0.970187	1	1	1
568	2017	1	23.7067	0.224905	1.29016	0.13171	0.169928	4.94127	-4.04287	4.04287	3.21888	0	2.3979	0.3636	0.754387	0.260173	1	13.9978	0	510000	510500	54.18	0.908908	1	1	1
568	2018	1	23.8414	0.242457	1.32006	0.155296	0.205	2.87119	-4.06678	4.06678	3.2581	0	2.3979	0.3636	0.772671	0.260173	1	13.9978	0	510000	510500	55.46	0.862922	1	0	0
568	2019	1	24.0878	0.323833	1.47892	0.16052	0.237397	4.70226	-4.07332	4.07332	3.29584	0	2.3979	0.3636	0.787325	0.260173	1	14.1156	0	510000	510500	54.75	0.862069	1	0	0
568	2020	1	24.2789	0.337835	1.5102	0.170199	0.257034	9.79748	-4.08377	4.08377	3.3322	0	2.3979	0.3636	0.795355	0.260173	1	14.1156	0	510000	510500	54.75	0.854267	1	1	1
568	2021	1	24.4894	0.348852	1.53575	0.183683	0.282091	8.95152	-4.08759	4.08759	3.3673	0	2.3979	0.3636	0.837185	0.260173	1	14.2076	0	510000	510500	54.24	0.844334	1	1	1
568	2022	1	24.6626	0.331936	1.49686	0.202598	0.303261	6.72735	-4.09495	4.09495	3.4012	0	2.3979	0.3636	0.844245	0.25891	1	14.2076	0	510000	510500	53.97	0.839869	1	1	1
570	2013	1	21.8359	0.399787	1.66607	0.024915	0.0415102	1.45102	-3.90498	3.90498	2.99573	0	2.19722	0.3333	0.3325	0.300152	1	13.653	0	320000	320400	30.02	0.888166	1	0	0
570	2014	1	21.876	0.38324	1.62138	0.020737	0.0336225	1.69543	-3.94681	3.94681	3.04452	0	2.19722	0.3333	0.3394	0.300152	1	13.653	0	320000	320400	30.02	0.861406	1	1	1
570	2015	1	21.8965	0.374924	1.5998	0.022424	0.035874	1.98472	-3.98769	3.98769	3.09104	0	2.19722	0.3333	0.335845	0.304334	1	13.653	0	320000	320400	30.76	0.891594	1	0	1
570	2016	1	22.0383	0.371122	1.59013	0.017106	0.0272008	1.61566	-4.03278	4.03278	3.13549	0	2.19722	0.3333	0.379427	0.304334	1	13.653	0	320000	320400	30.43	0.809955	1	1	1
570	2017	1	22.0388	0.391518	1.64343	0.012626	0.02075	1.13533	-4.0728	4.0728	3.17805	0	2.19722	0.3333	0.315299	0.304334	1	13.653	0	320000	320400	30.43	0.919613	1	1	1
570	2018	1	21.9891	0.417794	1.71761	0.017641	0.0303003	0.938393	-4.11121	4.11121	3.21888	0	2.19722	0.3333	0.312821	0.304334	1	13.487	0	320000	320400	30.43	0.919335	1	1	1
570	2019	1	21.9728	0.389327	1.63754	0.007161	0.0117264	1.01759	-4.15064	4.15064	3.2581	0	2.07944	0.375	0.310453	0.304334	1	13.3047	0	320000	320400	30.43	0.914363	1	1	1
570	2020	1	22.0977	0.419966	1.72404	0.013229	0.0228073	1.07476	-4.1944	4.1944	3.29584	0	2.19722	0.3333	0.343118	0.304334	1	13.3047	0	320000	320400	30.43	0.884079	1	1	1
570	2021	1	22.3044	0.362813	1.5694	0.021178	0.0332367	1.05613	-4.23768	4.23768	3.3322	0	2.19722	0.3333	0.38876	0.32261	1	13.3047	0	320000	320400	34.42	0.847574	1	0	0
570	2022	1	22.3756	0.356784	1.55469	0.015183	0.0236048	0.918919	-4.27796	4.27796	3.3673	0	2.19722	0.3333	0.34148	0.32261	1	13.487	0	320000	320400	32.26	0.907965	1	1	1
571	2013	0	21.9275	0.305101	1.43906	0.048213	0.0693813	1.15049	-3.98895	3.98895	3.09104	0	2.19722	0.3333	0.198339	0.121568	1	13.653	0	460000	460100	0	0	0	0	0.6
571	2014	0	22.2198	0.354891	1.55013	0.021594	0.0334734	1.26026	-4.03678	4.03678	3.13549	0	1.94591	0.4286	0.226805	0.10992	1	13.653	0	460000	460100	0	0	0	0.2	0.6
571	2015	0	22.3093	0.410649	1.69678	0.007192	0.0122032	1.71604	-4.07771	4.07771	3.17805	0	1.94591	0.4286	0.2379	0.10992	1	13.653	0	460000	460100	0	0	0	0.2	0.4
572	2013	0	23.3496	0.316922	1.46396	0.04061	0.0594515	0.886732	-3.91798	3.91797	3.04452	1	2.07944	0.375	0.648776	0.287966	1	13.6171	0	460000	460100	12.62	0.198865	1	0	0.2
572	2014	0	23.5026	0.39661	1.6573	0.016679	0.0276421	0.979343	-3.94427	3.94427	3.09104	1	2.07944	0.375	0.612534	0.287966	1	13.653	0	460000	460100	10	0.164123	1	0.6	0.2
572	2015	0	23.5796	0.44184	1.7916	0.005863	0.0105042	1.0468	-3.97663	3.97663	3.13549	1	2.07944	0.375	0.53978	0.287966	1	13.2177	0	460000	460100	3.35	0.0624534	1	0.4	0.2
572	2016	0	23.6246	0.470243	1.88766	0.000713	0.0013459	0.955363	-4.01192	4.01192	3.17805	1	2.19722	0.3333	0.545868	0.287966	1	13.2534	0	460000	460100	3.35	0.0625817	1	0	0
572	2017	0	23.4828	0.476495	1.9102	-0.089613	-0.171179	0.954549	-4.06616	4.06616	3.21888	1	2.19722	0.3333	0.535676	0.287966	1	13.3375	0	460000	460100	3.35	0.061888	1	1	1
572	2018	0	23.162	0.495849	1.98353	-0.198401	-0.393535	0.816409	-4.13202	4.13202	3.2581	1	2.19722	0.3333	0.510312	0.287966	1	13.3535	0	460000	460100	3.35	0.0631956	1	0	0
572	2021	0	22.8283	0.445324	1.80285	0.016442	0.0296425	1.61666	-4.26952	4.26952	3.3673	0	2.19722	0.3333	0.3863	0.287966	1	13.8643	0	460000	460100	0	0	0	1	1
572	2022	0	22.5636	0.527607	2.11688	-0.230312	-0.529441	1.77713	-4.31659	4.31659	3.4012	0	2.19722	0.3333	0.383855	0.287966	1	13.8643	0	460000	460100	0	0	0	1	1
573	2013	0	21.7967	0.450208	1.81887	0.037072	0.0674292	1.55465	-3.98306	3.98306	3.09104	0	1.60944	0.4	0.206142	0.165163	1	13.6877	0	440000	441900	0	0	0	0.6	0.4
573	2016	0	21.7387	0.377309	1.60593	0.069721	0.111967	2.7963	-4.09998	4.09998	3.21888	0	1.60944	0.4	0.201374	0.165163	1	13.6877	0	440000	441900	0	0	0	0.4	0.2
573	2017	0	21.8014	0.415724	1.71152	0.01076	0.018416	1.41542	-4.1433	4.1433	3.2581	0	1.60944	0.4	0.216789	0.165484	1	13.7536	0	440000	441900	0	0	0	0.4	0
573	2018	0	21.9671	0.507999	2.03252	0.011452	0.0232764	1.07536	-4.19044	4.19044	3.29584	0	1.60944	0.4	0.223606	0.197024	1	13.8155	0	440000	441900	0	0	0	0.4	0
573	2019	0	21.7992	0.40997	1.69483	0.018919	0.0320645	1.09065	-4.22319	4.22319	3.3322	0	1.60944	0.4	0.223027	0.197092	1	13.8155	0	440000	441900	0	0	0	0.4	0
573	2022	0	21.6635	0.357661	1.55681	0.013383	0.0208348	1.41602	-4.33556	4.33556	3.43399	1	1.60944	0.4	0.238012	0.199536	1	13.8155	0	440000	441900	0.39	0.0141049	1	0	0
576	2013	0	21.1131	0.310645	1.45063	0.024348	0.03532	2.25475	-3.88837	3.88837	3.04452	0	1.94591	0.4286	0.4697	0.41548	1	13.1224	0	440000	440700	0	0	0	0	0
576	2014	0	21.0991	0.294006	1.41644	0.006871	0.00973237	2.7183	-3.92683	3.92683	3.09104	0	1.94591	0.4286	0.4604	0.41548	1	13.5278	0	440000	440700	0	0	0	0	1
576	2015	0	21.3952	0.384404	1.62444	0.09055	0.147093	3.15351	-3.99581	3.99581	3.13549	0	1.94591	0.4286	0.467552	0.41548	1	13.5278	0	440000	440700	1.47	0.0255075	1	0	1
576	2016	0	21.1785	0.170435	1.20545	0.06495	0.078294	4.48036	-4.01533	4.01533	3.17805	0	1.94591	0.4286	0.49403	0.41548	1	13.5278	0	440000	440700	0	0	0	1	1
576	2017	0	20.9136	0.15271	1.18023	-0.162115	-0.276929	6.27407	-4.02483	4.02483	3.21888	0	1.94591	0.4286	0.578923	0.41548	1	13.5278	0	440000	440700	0	0	0	1	1
576	2018	0	21.2334	0.311863	1.4532	0.064595	0.0938693	1.88906	-4.10091	4.10091	3.2581	0	1.94591	0.4286	0.483165	0.41548	1	13.5924	0	440000	440700	0	0	0	1	1
576	2019	0	21.1843	0.277351	1.3838	0.068172	0.0943362	2.35567	-4.13593	4.13593	3.29584	0	1.94591	0.4286	0.474565	0.41548	1	13.2177	0	440000	440700	0	0	0	1	1
576	2020	0	21.3876	0.106346	1.119	0.212662	0.359769	2.47089	-4.19516	4.19516	3.3322	0	1.79176	0.5	0.461088	0.41548	1	13.5924	0	440000	440700	0	0	0	1	1
576	2021	0	21.3409	0.120657	1.13721	0.021219	0.0241305	2.99805	-4.23105	4.23105	3.3673	0	1.94591	0.4286	0.421427	0.41548	1	13.5924	0	440000	440700	0	0	0	1	1
576	2022	0	21.4197	0.108491	1.12169	0.059147	0.0663448	2.30995	-4.27787	4.27787	3.4012	0	1.94591	0.4286	0.42442	0.417738	1	13.5924	0	440000	440700	0	0	0	1	1
581	2013	1	23.2939	0.235316	1.30773	0.088288	0.115457	2.13825	-3.96246	3.96246	3.09104	0	2.3979	0.3636	0.631074	0.200019	1	14.221	0	320000	320200	20.71	0.479509	1	1	1
581	2014	1	23.3966	0.222622	1.28638	0.109678	0.141087	1.85727	-3.99398	3.99398	3.13549	0	2.3979	0.3636	0.54589	0.200019	1	14.2729	0	320000	320200	22.61	0.51096	1	0.4	0
581	2015	1	23.4772	0.222287	1.28582	0.098876	0.127137	1.72468	-4.02669	4.02669	3.17805	0	2.3979	0.3636	0.501742	0.202249	1	14.2729	0	320000	320200	24.51	0.524952	1	0.8	1
581	2016	1	23.5719	0.223899	1.28849	0.099978	0.128821	1.47605	-4.05741	4.05742	3.21888	0	2.3979	0.3636	0.549709	0.202249	1	14.2729	0	320000	320200	24.12	0.518933	1	0.6	1
581	2017	1	23.7305	0.241196	1.31786	0.130849	0.172441	1.3526	-4.08015	4.08015	3.2581	0	2.3979	0.3636	0.478755	0.202249	1	14.4033	0	320000	320200	22.89	0.532821	1	0.8	0.8
581	2018	1	23.7626	0.212524	1.26988	0.118049	0.149908	1.0177	-4.11638	4.11638	3.29584	0	2.3979	0.3636	0.512405	0.202249	1	14.4033	0	320000	320200	21.99	0.472294	1	0.6	0.8
581	2019	1	23.8996	0.270206	1.37025	0.096114	0.1317	1.02169	-4.13936	4.13936	3.3322	0	2.3979	0.3636	0.530086	0.202249	1	14.4033	0	320000	320200	23.75	0.504353	1	1	0.8
581	2020	1	24.032	0.312834	1.45525	0.103205	0.150189	1.09774	-4.16136	4.16136	3.3673	0	2.3979	0.3636	0.515538	0.202249	1	14.4468	0	320000	320200	23.81	0.501052	1	0.8	0.2
581	2021	1	24.0544	0.286304	1.40116	0.094719	0.132716	1.00529	-4.19816	4.19816	3.4012	0	2.3979	0.3636	0.440995	0.202308	1	14.4468	0	320000	320200	21.98	0.528365	1	1	0.6
581	2022	1	24.0742	0.353824	1.54757	0.006693	0.0103579	0.944829	-4.23531	4.23531	3.43399	0	2.3979	0.3636	0.434074	0.202319	0	14.5948	0	320000	320200	21.68	0.523419	1	0.8	0.4
582	2013	1	22.8713	0.549908	2.22177	0.068799	0.152855	1.10956	-4.1478	4.1478	3.2581	0	2.07944	0.375	0.908723	0.620113	1	13.6146	0	450000	450500	28.78	0.31519	1	0.2	0.6
582	2014	1	22.8746	0.585073	2.41006	0.07076	0.170536	1.2377	-4.18766	4.18766	3.29584	0	2.19722	0.3333	0.904222	0.620113	1	13.7851	0	450000	450500	27.93	0.305313	1	0	0
582	2015	1	23.2374	0.437003	1.77621	0.033033	0.0586734	1.17498	-4.20674	4.20674	3.3322	0	2.19722	0.3333	0.889568	0.540883	1		0	450000	450500	25.93	0.295129	1	0	0
586	2013	0	20.0088	0.536989	2.15978	0.034589	0.0747045	2.9161	-3.91512	3.91512	3.2581	1	1.60944	0.4	0.375417	0.206782	1	13.4298	0	510000	510100	3.88	0.0984272	1	1	1
586	2016	0	20.1282	0.527149	2.11483	0.006879	0.0145479	7.99756	-4.05891	4.05891	3.3673	0	1.60944	0.4	0.405582	0.206782	1	13.3954	0	510000	510100	1.19	0.0252119	1	1	1
586	2017	0	20.1447	0.531551	2.13471	0.001688	0.00360338	6.71756	-4.10208	4.10208	3.4012	0	1.60944	0.4	0.477445	0.206782	1	13.1224	0	510000	510100	0	0	0	1	1
586	2018	0	20.2114	0.564357	2.29546	-0.003116	-0.00715265	4.2983	-4.15476	4.15476	3.43399	1	1.60944	0.4	0.42292	0.206782	1	13.1224	0	510000	510100	1.19	0.023476	1	0	0
586	2019	0	20.2536	0.570667	2.3292	0.009379	0.0218455	3.71116	-4.20256	4.20256	3.46574	1	1.60944	0.4	0.4162	0.206782	1	13.1224	0	510000	510100	0.3	0.00689814	1	0.6	0.2
586	2020	0	20.0642	0.443661	1.79747	0.046408	0.0834168	3.30478	-4.19569	4.19569	3.49651	1	1.60944	0.4	0.45685	0.206782	1	13.1224	0	510000	510100	0	0	0	0.4	1
586	2021	0	20.0601	0.415471	1.71078	0.054488	0.0932169	3.76462	-4.24547	4.24547	3.52636	0	1.60944	0.4	0.426076	0.206782	1	13.1224	0	510000	510100	0	0	0	0.4	0.8
586	2022	0	20.1403	0.426107	1.74249	0.03442	0.0599764	3.29533	-4.30124	4.30124	3.55535	0	1.60944	0.4	0.433304	0.206782	1	13.1224	0	510000	510100	0	0	0	0.6	0.4
589	2013	1	22.7477	0.685134	3.17596	0.023027	0.0731328	1.01897	-3.83231	3.83231	2.89037	0	2.30259	0.4	0.342424	0.338399	1	14.0779	0	520000	520100	33.84	0.94578	1	0.6	0.6
589	2015	1	23.137	0.688149	3.20666	-0.023131	-0.0741733	1.18314	-3.89366	3.89366	2.99573	0	2.30259	0.4	0.260542	0.253326	1	14.221	0	520000	520100	25.84	0.899721	1	0.8	0.4
589	2016	1	23.0678	0.656792	2.91369	0.001416	0.00412578	1.09683	-3.93793	3.93793	3.04452	0	2.30259	0.4	0.272395	0.253326	1	14.221	0	520000	520100	25.84	0.899721	1	1	0.4
589	2017	1	22.997	0.656262	2.90919	-0.022818	-0.0663819	1.02901	-3.98187	3.98187	3.09104	0	2.30259	0.4	0.271089	0.253326	1	14.221	0	520000	520100	25.84	0.884629	1	0.6	0.2
589	2018	1	23.0729	0.674158	3.06897	0.008412	0.0258162	0.922015	-4.01763	4.01763	3.13549	0	2.30259	0.4	0.269986	0.253326	1	14.221	0	520000	520100	25.84	0.879211	1	0.6	0
589	2019	1	23.0766	0.646081	2.82551	0.012874	0.0363756	0.989553	-4.05741	4.05741	3.17805	0	2.07944	0.5	0.269704	0.253326	1	14.221	0	520000	520100	25.33	0.865391	1	0.6	0.6
589	2020	1	23.167	0.576066	2.35886	0.098858	0.233192	1.0309	-4.09168	4.09168	3.21888	0	2.19722	0.4444	0.290266	0.246298	1	14.221	0	520000	520100	25.17	0.878534	1	0.4	0.6
589	2021	1	23.2786	0.538593	2.16728	0.028721	0.0622466	0.995813	-4.12364	4.12364	3.2581	0	2.30259	0.4	0.377159	0.277619	1	14.221	0	520000	520100	30.25	0.834943	1	0	0
589	2022	1	23.4808	0.588761	2.43168	0.027384	0.066589	0.938464	-4.14635	4.14635	3.29584	0	2.07944	0.375	0.367086	0.277637	1	14.5087	0	520000	520100	0	0	0	0	1
590	2013	1	20.1301	0.512252	2.05024	-0.175809	-0.610182	6.16041	-3.73926	3.73926	3.04452	0	1.94591	0.4286	0.513281	0.183864	1	13.3212	0	430000	430400	39.01	0.793209	1	0	0.6
590	2014	1	20.1902	0.686265	3.1874	-0.146161	-0.465874	6.73882	-3.79078	3.79078	3.09104		1.94591	0.4286	0.536439	0.1861	1	13.3212	0	430000	430400	39.11	0.787714	1	0.4	0.4
590	2016	1	20.2623	0.581474	2.38934	0.079451	0.189835	7.537	-3.88416	3.88416	3.17805	0	1.94591	0.4286	0.571059	0.186099	1	13.3212	0	430000	430400	16.99	0.338716	1	0	0
590	2017	1	20.5883	0.332371	1.49784	0.011337	0.016981	4.37104	-3.97911	3.9791	3.21888	0	1.94591	0.4286	0.548285	0.289951	1	13.3212	0	430000	430400	15.84	0.2777	1	1	1
590	2018	1	20.5207	0.290081	1.40861	-0.046755	-0.0658597	2.41585	-4.00846	4.00846	3.2581	0	1.94591	0.4286	0.53813	0.294118	1	13.473	0	430000	430400	15.84	0.28842	1	1	1
590	2019	1	20.5569	0.265232	1.36097	0.050124	0.0682174	3.46819	-4.05421	4.05421	3.29584	0	1.94591	0.4286	0.50403	0.294118	1	13.473	0	430000	430400	45.25	0.856845	1	1	1
590	2020	0	20.6092	0.277164	1.38344	0.025469	0.0352348	2.55273	-4.10231	4.10231	3.3322	0	1.94591	0.4286	0.470282	0.294118	1	13.473	0	430000	430400	45.25	0.874227	1	1	1
590	2021	1	20.6906	0.294996	1.41843	0.036616	0.0519373	2.73894	-4.15446	4.15446	3.3673	0	1.94591	0.4286	0.498318	0.294118	1	13.3047	0	430000	430400	10.84	0.202806	1	1	1
590	2022	1	20.8775	0.397907	1.66087	0.015575	0.0258681	2.23231	-4.2202	4.2202	3.4012	0	1.94591	0.4286	0.484197	0.294118	1	13.5278	0	430000	430400	11.24	0.226796	1	1	1
591	2013	1	21.8774	0.823249	5.65766	0.006382	0.0361072	1.53425	-4.18687	4.18687	3.29584	0	2.70805	0.3333	0.51451	0.498407	1	14.123	0	500000	500000	49.84	0.925878	1	0	0
591	2014	1	21.9245	0.856287	6.9583	-0.001281	-0.00891358	2.0376	-4.22883	4.22883	3.3322	0	2.63906	0.3333	0.420836	0.253206	1	13.8155	0	500000	500000	40.25	0.920631	1	0	0
591	2016	1	24.1167	0.612976	2.58382	0.022796	0.0589008	1.04159	-4.18905	4.18905	3.4012	0	2.19722	0.3333	0.630637	0.312655	1	15.3459	0	500000	500000	42.37	0.708528	1	1	1
591	2017	1	24.1748	0.611733	2.57555	0.025695	0.0661786	1.09942	-4.22026	4.22026	3.43399	0	2.19722	0.3333	0.610812	0.312655	1	15.2971	0	500000	500000	40.04	0.753623	1	1	1
591	2018	1	24.2561	0.623772	2.65796	0.024997	0.0664411	0.921342	-4.24747	4.24747	3.46574	0	2.19722	0.3333	0.588529	0.312655	1	15.0275	0	500000	500000	41.73	0.795463	1	1	1
591	2019	1	24.3463	0.640408	2.78093	0.024174	0.0672261	0.955488	-4.2726	4.2726	3.49651	0	2.19722	0.3333	0.549533	0.312655	1	15.1452	0	500000	500000	41.73	0.799732	1	1	1
591	2020	1	24.3908	0.638227	2.76417	0.026035	0.0719651	1.13316	-4.30501	4.30501	3.52636	0	2.07944	0.375	0.466421	0.312655	1	15.1968	0	500000	500000	40.4	0.872005	1	1	1
591	2021	1	24.4063	0.625136	2.66764	0.029307	0.0781805	1.31977	-4.34232	4.34232	3.55535	0	2.19722	0.3333	0.453835	0.312655	1	14.7197	0	500000	500000	39.29	0.889316	1	1	0.2
591	2022	1	24.5627	0.530365	2.12931	0.030051	0.063988	1.11276	-4.35409	4.35409	3.58352	0	2.07944	0.375	0.489915	0.312893	1	14.7197	0	500000	500000	40.19	0.92561	1	1	0.2
592	2009	0	20.7936	0.429733	1.75356	0.068988	0.120975	1.8527	-3.68902	3.68902	2.83321	0	1.60944	0.4	0.5692	0.548042	1	13.1224	0	350000	350100	0.32	0.0050923	1	0.2	0.4
592	2010	0	21.3792	0.355135	1.55071	0.047165	0.0731394	1.76197	-3.79443	3.79443	2.89037	0	1.60944	0.4	0.66843	0.486835	1	13.3047	0	350000	350100	3.04	0.0455226	1	0.2	0.2
592	2013	0	21.3259	0.262255	1.35548	0.026701	0.0361927	3.99014	-3.9097	3.9097	3.04452	0	1.60944	0.4	0.360936	0.334622	1	13.3047	0	350000	350100	0	0	0	0	0
592	2014	0	21.4866	0.333412	1.50018	0.0358	0.0537063	6.94641	-3.96323	3.96323	3.09104	0	1.60944	0.4	0.371618	0.358814	1	13.3047	0	350000	350100	0	0	0	0	0
592	2015	0	22.0577	0.0980137	1.10866	0.011004	0.0121997	4.62472	-4.03334	4.03335	3.13549	0	1.60944	0.4	0.41195	0.314799	1	13.653	0	350000	350100	3.98	0.0896396	1	1	1
592	2016	0	22.1513	0.163072	1.19485	0.001282	0.00153179	3.27234	-4.07561	4.07561	3.17805	0	1.60944	0.4	0.358542	0.277217	1	13.653	0	350000	350100	3.98	0.103808	1	1	1
592	2018	0	22.1828	0.213906	1.27211	0.007299	0.00928515	1.40855	-4.1562	4.1562	3.2581	0	1.60944	0.4	0.33694	0.282218	1	13.7101	0	350000	350100	2.63	0.074189	1	1	1
592	2019	0	22.1704	0.158587	1.18848	0.00425	0.00505103	1.472	-4.19597	4.19597	3.29584	0	1.60944	0.4	0.300763	0.253987	1	13.5278	0	350000	350100	1.27	0.0393921	1	1	1
592	2020	0	22.3198	0.335763	1.50549	-0.0609	-0.0916842	1.41604	-4.23778	4.23777	3.3322	0	1.60944	0.4	0.239656	0.223987	1	13.7101	0	350000	350100	0	0	0	0	0
592	2021	0	22.148	0.400775	1.66882	-0.188123	-0.313944	1.86123	-4.27554	4.27554	3.3673	0	1.60944	0.4	0.215159	0.183677	1	13.7101	0	350000	350100	0	0	0	1	1
592	2022	0	22.1356	0.443709	1.79762	-0.047309	-0.0850436	1.66089	-4.31528	4.31528	3.4012	0	1.60944	0.4	0.188008	0.171331	1	13.8155	0	350000	350100	0	0	0	1	1
593	2014	0	20.4602	0.13501	1.15608	0.022336	0.0258223	2.48213	-4.0786	4.0786	3.3322	0	2.19722	0.3333	0.431371	0.386799	1	13.4588	0	510000	510100	0	0	0	1	1
593	2015	0	20.4878	0.177676	1.21607	0.017836	0.0216898	4.39148	-4.12315	4.12315	3.3673	0	2.19722	0.3333	0.652585	0.39078	1	13.4588	0	510000	510100	0	0	0	1	1
593	2016	0	21.1812	0.300704	1.43001	-0.03269	-0.046747	2.15736	-4.25562	4.25562	3.4012	0	2.07944	0.375	0.500987	0.409405	1	13.4588	0	510000	510100	0	0	0	1	1
593	2017	0	21.2689	0.357766	1.55706	0.01554	0.0241968	1.95659	-4.30436	4.30436	3.43399	0	1.94591	0.4286	0.47048	0.409405	1	13.8155	0	510000	510100	0	0	0	1	1
593	2018	0	21.214	0.432778	1.76298	-0.114084	-0.201128	1.66222	-4.33897	4.33897	3.46574	0	2.19722	0.3333	0.445372	0.296351	1	13.8155	0	510000	510100	0	0	0	1	1
593	2019	0	21.4096	0.50351	2.01414	0.021896	0.0441016	1.5937	-4.39703	4.39703	3.49651	0	2.19722	0.3333	0.4553	0.32	1	13.8155	0	510000	510100	0	0	0	1	1
593	2020	0	21.4661	0.500502	2.00201	0.020071	0.0401824	1.57858	-4.44163	4.44163	3.52636	0	2.30259	0.4	0.4453	0.32	1	13.9978	0	510000	510100	0.43	0.00904501	1	1	1
593	2021	0	21.4943	0.489825	1.96011	0.025928	0.0508218	1.55282	-4.48383	4.48383	3.55535	0	2.07944	0.375	0.4355	0.32	1	13.9978	0	510000	510100	0.43	0.00916063	1	1	1
593	2022	0	21.5044	0.470794	1.88962	0.021591	0.0407989	1.70364	-4.5246	4.5246	3.58352	0	2.19722	0.3333	0.436025	0.32	1	13.9978	0	510000	510100	0.43	0.00937023	1	1	1
595	2013	0	20.7774	0.738589	3.82539	-0.11331	-0.433455	1.85766	-3.7268	3.7268	2.89037	0	2.3979	0.3636	0.411533	0.299703	1	12.8992	0	640000	640100	8.5	0.192525	1	0.4	0.4
595	2014	0	20.7683	0.720412	3.57669	0.019681	0.0703929	2.43831	-3.76553	3.76553	2.94444	0	2.3979	0.3636	0.3122	0.299703	1	12.8992	0	640000	640100	0	0	0	0.6	0.4
595	2015	0	20.9132	0.382771	1.62014	-0.113502	-0.18389	2.90895	-3.82477	3.82477	2.99573	0	2.3979	0.3636	0.553685	0.534251	0	12.8992	0	640000	640100	0	0	0	0.4	0.2
595	2016	0	20.9061	0.448156	1.81211	-0.070327	-0.12744	4.98421	-3.86387	3.86387	3.04452	0	2.3979	0.3636	0.5443	0.54427	0	13.5411	0	640000	640100	0	0	0	0.2	0.2
595	2018	0	21.3268	0.616965	2.61072	-0.053116	-0.138671	1.66773	-3.98978	3.98978	3.13549		2.19722	0.3333	0.531703	0.529945	1	13.1224	0	640000	640100	0	0	0	0.4	0.2
595	2019	0	21.145	0.749768	3.99629	-0.21254	-0.849371	2.32761	-4.01181	4.01181	3.17805	0	2.19722	0.3333	0.529276	0.521296	0	13.4588	0	640000	640100	0.31	0.00569121	1	0	0
595	2021	1	21.033	0.403466	1.67635	-0.129654	-0.217345	3.0672	-4.07933	4.07933	3.2581	0	1.79176	0.5	0.666617	0.3499	1	13.8155	0	640000	640100	29.33	0.430311	1	0	0
595	2022	1	20.9416	0.414892	1.70909	-0.07126	-0.12179	6.56285	-4.10834	4.10834	3.29584	0	1.79176	0.5	0.6582	0.3499	1	13.8155	0	640000	640100	29.33	0.440457	1	1	1
596	2014	1	22.5817	0.348088	1.53395	0.093091	0.142797	2.9097	-3.8763	3.8763	2.94444	0	2.19722	0.3333	0.733121	0.538828	1	13.9108	0	340000	341600	53.88	0.810591	1	1	1
596	2015	1	22.695	0.327075	1.48605	0.099619	0.148039	2.66117	-3.91383	3.91383	2.99573	0	2.19722	0.3333	0.72312	0.538928	1	13.9108	0	340000	341600	57.07	0.837417	1	1	1
596	2016	1	22.8907	0.319987	1.47056	0.097333	0.143134	2.68647	-3.94697	3.94697	3.04452	0	2.19722	0.3333	0.727258	0.538928	1	14.152	0	340000	341600	56.18	0.836261	1	1	1
596	2017	1	23.041	0.326182	1.48408	0.116739	0.17325	3.24365	-3.97947	3.97947	3.09104	0	2.19722	0.3333	0.768099	0.538928	1	14.2855	0	340000	341600	55.19	0.819207	1	1	1
596	2018	1	23.2498	0.35813	1.55795	0.139163	0.216809	2.33977	-4.00582	4.00582	3.13549	0	2.19722	0.3333	0.770122	0.538928	1	14.2855	0	340000	341600	55.19	0.817509	1	1	1
596	2019	1	23.3531	0.320024	1.47064	0.155559	0.228771	4.62754	-4.03768	4.03768	3.17805	0	2.19722	0.3333	0.796727	0.538928	1	14.2538	0	340000	341600	55.19	0.801831	1	1	1
596	2020	1	23.4437	0.31197	1.45343	0.121679	0.176851	7.90058	-4.06979	4.06979	3.21888	0	2.19722	0.3333	0.788711	0.538928	1	14.2538	0	340000	341600	55.19	0.817509	1	1	1
596	2021	1	23.9587	0.321237	1.47327	0.093411	0.137619	4.46414	-4.0515	4.0515	3.2581	0	2.19722	0.3333	0.806988	0.511226	1	14.5087	0	340000	341600	51.12	0.7769	1	1	1
596	2022	1	24.1174	0.351025	1.54089	0.109159	0.168202	4.46163	-4.06894	4.06894	3.29584	0	2.19722	0.3333	0.82396	0.51211	1	14.5087	0	340000	341600	51.21	0.786636	1	1	1
597	2013	1	22.7454	0.788334	4.72442	-0.021868	-0.103314	1.09418	-3.95238	3.95238	3.04452	1	2.19722	0.3333	0.521922	0.224964	1	14.0387	0	210000	210100	41.71	0.766446	1	0.2	0.8
597	2017	1	23.0835	0.759463	4.15737	0.00869	0.0361275	1.28564	-4.097	4.097	3.21888	0	2.19722	0.4444	0.344499	0.210494	1	14.221	0	210000	210100	29.48	0.741262	1	0.4	0.6
597	2018	0	23.1845	0.693411	3.2617	0.017184	0.056049	1.15561	-4.1305	4.1305	3.2581	0	2.19722	0.4444	0.54986	0.260228	1	13.5924	0	210000	210100	26.49	0.438576	1	0.8	0.2
597	2019	0	23.2522	0.687569	3.20071	0.013592	0.043504	1.20396	-4.16564	4.16564	3.29584	0	2.19722	0.4444	0.527752	0.244109	1	14.0779	0	210000	210100	24.34	0.402514	1	0.6	0.4
597	2020	0	23.2219	0.661161	2.95126	0.00089	0.00262662	1.20723	-4.20786	4.20786	3.3322	0	2.3979	0.3636	0.625444	0.243628	1	14.0779	0	210000	210100	22.68	0.35201	1	0.4	0.2
597	2021	0	23.3019	0.674474	3.07195	0.007242	0.0222471	1.30517	-4.24183	4.24183	3.3673	0	2.3979	0.3636	0.612433	0.328838	1	14.3163	0	210000	210100	3.82	0.0582495	1	0.6	0.6
597	2022	0	23.3487	0.658715	2.9301	0.025854	0.0757549	1.29268	-4.27805	4.27805	3.4012	0	2.3979	0.3636	0.569439	0.309019	1	14.3163	0	210000	210100	1.04	0.0174996	1	0.6	0.2
598	2013	1	23.0654	0.346266	1.52967	0.072126	0.110329	1.57933	-3.81807	3.81807	2.89037	1	2.07944	0.375	0.476307	0.4205	1	14.3461	0	510000	510100	42.05	0.915524	1	0.8	0.6
598	2014	1	23.2207	0.383473	1.62199	0.062666	0.101644	1.73079	-3.84795	3.84795	2.94444	1	2.19722	0.3333	0.477411	0.4205	1	14.3461	0	510000	510100	42.65	0.937363	1	0.4	0.6
598	2015	1	23.3767	0.414519	1.708	0.060019	0.102512	1.91161	-3.8757	3.8757	2.99573		2.07944	0.375	0.466108	0.420969	1	14.3461	0	510000	510100	44.14	0.964387	1	0.4	0.8
598	2016	1	23.5517	0.459026	1.84852	0.051524	0.0952431	1.47565	-3.89945	3.89945	3.04452		2.19722	0.3333	0.467209	0.420969	1	14.3461	0	510000	510100	44.75	0.959271	1	0.2	0.8
598	2017	1	23.6547	0.456978	1.84155	0.048849	0.0899577	1.32157	-3.92867	3.92867	3.09104	0	2.19722	0.3333	0.457451	0.420969	1	14.3461	0	510000	510100	43.91	0.941265	1	0.8	0.6
598	2018	1	23.7641	0.466923	1.8759	0.048214	0.0904447	1.04214	-3.95621	3.95621	3.13549	0	1.60944	0.5714	0.477418	0.421806	1	14.3461	0	510000	510100	44.47	0.917853	1	0.8	1
598	2019	1	23.9556	0.526595	2.11236	0.043435	0.0917503	1.07228	-3.97193	3.97193	3.17805	0	1.79176	0.5	0.531682	0.421806	1	14.3461	0	510000	510100	47.21	0.882265	1	0.8	0.6
598	2020	1	24.1534	0.574368	2.34944	0.042848	0.100669	1.03854	-3.98353	3.98353	3.21888	0	2.19722	0.3333	0.583621	0.421806	1	14.3626	0	510000	510100	54.53	0.903563	1	0.6	1
598	2021	1	24.2646	0.584369	2.40598	0.043798	0.105377	1.13122	-4.00609	4.00609	3.2581	0	2.19722	0.3333	0.654737	0.421806	1	14.3461	0	510000	510100	58.97	0.895384	1	0.2	0.4
598	2022	1	24.3697	0.589566	2.43644	0.044149	0.107567	0.970619	-4.02862	4.02862	3.29584	0	2.19722	0.3333	0.656725	0.421806	1	14.3461	0	510000	510100	59.23	0.924169	1	0.6	0.8
599	2013	1	22.3047	0.679285	3.11803	0.005689	0.0177385	1.11214	-3.87768	3.87768	2.94444	0	2.19722	0.3333	0.289436	0.203079	1	14.221	0	370000	370200	24.41	0.811773	1	0	0
599	2016	1	22.704	0.627498	2.68455	0.01075	0.0288589	1.34112	-3.99359	3.99359	3.09104	0	2.19722	0.3333	0.378701	0.233849	1	14.221	0	370000	370200	23.38	0.61494	1	0	0
599	2017	1	22.8491	0.665051	2.98553	0.012167	0.0363249	1.16105	-4.02871	4.02871	3.13549	0	2.19722	0.3333	0.359762	0.238671	1	14.221	0	370000	370200	28.67	0.73645	1	1	1
599	2018	1	22.9166	0.570377	2.32762	0.003221	0.00749727	0.931576	-4.06582	4.06582	3.17805	0	2.07944	0.375	0.463062	0.257357	1	14.221	0	370000	370200	31.09	0.644753	1	1	1
599	2019	1	23.0139	0.63229	2.71953	-0.031526	-0.085736	1.02676	-4.10097	4.10097	3.21888	0	2.19722	0.3333	0.466998	0.25957	1	14.4574	0	370000	370200	31.36	0.647399	1	1	1
599	2020	1	23.0318	0.650014	2.85726	-0.007182	-0.0205208	0.997589	-4.13999	4.13999	3.2581	0	2.19722	0.3333	0.43812	0.32185	1	14.4574	0	370000	370200	35.71	0.775461	1	1	1
599	2021	1	23.1069	0.71132	3.46404	-0.036412	-0.126133	1.03219	-4.17557	4.17557	3.29584	0	2.19722	0.3333	0.46667	0.324004	1	14.4574	0	370000	370200	39.94	0.827772	1	1	1
599	2022	1	23.0121	0.758393	4.13896	-0.070144	-0.290323	1.10536	-4.22107	4.22107	3.3322	0	2.19722	0.3333	0.436726	0.324004	1	14.771	0	370000	370200	42.11	0.900171	1	1	1
600	2012	1	23.557	0.751395	4.02244	0.010017	0.0402928	0.979146	-3.81892	3.81892	2.94444	0	2.19722	0.3333	0.802683	0.550085	1	13.4588	0	130000	130100	75.98	0.957651	1	0.8	0.4
600	2013	1	23.6136	0.712163	3.47419	0.059632	0.207173	0.939067	-3.85308	3.85308	2.99573	0	2.19722	0.3333	0.721693	0.550085	1	13.7101	0	130000	130100	71.61	0.98786	1	1	0.4
600	2014	1	23.9527	0.566119	2.30478	0.105283	0.242654	1.14576	-3.85231	3.85231	3.04452	0	2.19722	0.3333	0.802106	0.672063	1	13.8925	0	130000	130100	73.03	0.916196	1	0.8	0
600	2015	1	23.9754	0.513648	2.05612	0.101538	0.208775	1.15369	-3.88924	3.88924	3.09104	0	2.19722	0.3333	0.769464	0.672063	1	13.8925	0	130000	130100	75.17	0.977249	1	0.8	1
600	2016	1	24.0988	0.546095	2.2031	0.066521	0.146553	1.05488	-3.9117	3.9117	3.13549		2.07944	0.3333	0.765319	0.673079	1	13.8925	0	130000	130100	73.96	0.979343	1	1	0
600	2017	1	24.1626	0.583054	2.39839	0.010021	0.0240343	1.016	-3.94213	3.94214	3.17805	0	2.19722	0.3333	0.715863	0.656334	1	13.8925	0	130000	130100	69.76	0.971858	1	1	0.8
600	2018	1	24.1844	0.577559	2.36719	0.020772	0.0491713	0.914777	-3.97878	3.97878	3.21888	0	2.19722	0.3333	0.734408	0.656334	1	14.123	0	130000	130100	69.76	0.960485	1	1	0
600	2019	1	24.2001	0.570936	2.33065	0.02766	0.0644659	0.903681	-4.01633	4.01633	3.2581	0	2.19722	0.3333	0.734038	0.656334	1	14.2855	0	130000	130100	68.15	0.933306	1	1	1
600	2020	1	24.2462	0.565608	2.30207	0.035619	0.0819974	0.91618	-4.04904	4.04904	3.29584	0	2.19722	0.3333	0.739446	0.656334	1	14.2855	0	130000	130100	68.84	0.952407	1	1	1
600	2021	1	24.3746	0.684943	3.17402	-0.071298	-0.226302	0.952324	-4.06778	4.06778	3.3322	0	2.19722	0.3333	0.731076	0.656334	1	14.4033	0	130000	130100	66.95	0.935317	1	1	0.8
600	2022	1	24.3217	0.660841	2.94847	0.004129	0.0121742	0.950258	-4.11672	4.11671	3.3673	0	2.19722	0.3333	0.712718	0.656334	1	14.4033	0	130000	130100	67.1	0.965468	1	0	0.2
601	2013	1	22.8854	0.570881	2.33035	0.026972	0.0628543	1.0984	-3.9472	3.9472	3.04452	0	2.07944	0.375	0.309393	0.144324	1	13.5924	0	440000	440200	20.91	0.625486	1	0.4	0.4
601	2014	1	22.8764	0.535824	2.15435	0.03146	0.0677759	1.25283	-3.98759	3.98759	3.09104	0	2.19722	0.3333	0.400437	0.144324	1	13.5924	0	440000	440200	16.4	0.496218	1	0	0
601	2015	1	22.8642	0.506576	2.02666	0.035444	0.0718328	1.83245	-4.0281	4.02809	3.13549	0	2.3979	0.3636	0.435631	0.150041	1	13.5924	0	440000	440200	15.4	0.361842	1	1	1
601	2016	1	22.9018	0.490746	1.96366	0.052441	0.102976	1.54117	-4.06649	4.06649	3.17805	0	2.3979	0.3636	0.449064	0.150041	1	13.5924	0	440000	440200	14.43	0.323398	1	1	1
603	2013	0	20.4761	0.325185	1.48189	0.178948	0.292146	2.35593	-3.76123	3.76123	2.99573	0	2.3979	0.3636	0.677037	0.456441	1	13.3047	0	110000	110000	0	0	0	0.6	1
603	2014	0	20.8411	0.279382	1.3877	0.184531	0.306146	5.08901	-3.85542	3.85542	3.04452	0	2.3979	0.3636	0.612592	0.450302	1	13.3047	0	110000	110000	0	0	0	0	0
603	2015	0	21.0658	0.252861	1.33844	0.190244	0.312693	5.38838	-3.9231	3.9231	3.09104	0	2.19722	0.3333	0.325561	0.158617	1	13.3047	0	110000	110000	2.21	0.0367232	1	0	0.4
603	2016	0	21.7675	0.068488	1.07352	0.116654	0.125231	2.82412	-4.02155	4.02155	3.13549	0	2.19722	0.3333	0.501476	0.298827	1	13.3047	0	110000	110000	1.55	0.0231862	1	0.4	0.4
605	2013	1	19.9763	0.274286	1.37795	-0.025798	-0.0355484	3.25296	-3.58843	3.58843	2.89037	0	2.19722	0.3333	0.561	0.506086	1	13.473	0	110000	110000	56.1	0.922394	1	0.8	0.8
605	2014	1	21.5909	0.544648	2.1961	0.016419	0.0360578	1.42515	-3.85083	3.85083	2.94444	0	2.19722	0.3333	0.727855	0.290124	1	13.473	0	110000	110000	65.09	0.846644	1	0	0
605	2015	1	21.6163	0.533771	2.14487	0.019191	0.0411622	2.31653	-3.89253	3.89253	2.99573	0	2.19722	0.3333	0.757695	0.295139	1	13.8105	0	110000	110000	63.32	0.865855	1	0.6	1
605	2016	1	21.9659	0.658364	2.92709	0.012898	0.0377536	1.51137	-3.9504	3.9504	3.04452	0	2.19722	0.3333	0.647067	0.295139	1	13.8353	0	110000	110000	63.41	0.969424	1	0.4	0.8
605	2017	1	22.4554	0.562089	2.28357	0.030983	0.0707518	1.27574	-3.99775	3.99775	3.09104	0	2.19722	0.3333	0.590136	0.224581	1	14.1156	0	110000	110000	43.5	0.673583	1	0.4	0.4
605	2018	1	22.5709	0.587193	2.42244	0.014498	0.0351205	1.08877	-4.03648	4.03648	3.13549	0	2.19722	0.3333	0.587714	0.224581	1	14.2729	0	110000	110000	43.5	0.673583	1	0	0
605	2019	1	22.8579	0.669936	3.02972	0.005959	0.0180541	0.96569	-4.06835	4.06835	3.17805	0	2.19722	0.3333	0.582875	0.224581	1	14.3921	0	110000	110000	43.41	0.673128	1	0	0
605	2020	1	22.8846	0.676494	3.09113	0.002158	0.00667067	0.916686	-4.10724	4.10724	3.21888	0	2.19722	0.3333	0.550702	0.224581	1	14.4361	0	110000	110000	43.41	0.712574	1	1	1
605	2021	1	22.7768	0.666428	2.99785	0.0046	0.0137901	0.922856	-4.15137	4.15137	3.2581	0	2.19722	0.3333	0.516959	0.224581	1	14.4088	0	110000	110000	43.41	0.751688	1	1	1
605	2022	1	22.8124	0.675001	3.07694	0.004439	0.0136585	0.941722	-4.19011	4.19011	3.29584	0	2.19722	0.3333	0.462779	0.224581	1	14.6868	0	110000	110000	42.16	0.80458	1	1	1
607	2012	0	21.424	0.726068	3.65054	0.024427	0.0891717	1.81033	-3.87823	3.87823	2.99573	0	1.94591	0.4286	0.24293	0.235151	1	13.4298	0	330000	330100	0.35	0.0127505	1	0.6	0.2
607	2014	1	21.3926	0.321592	1.47404	0.104095	0.15344	3.26218	-3.95559	3.95559	3.09104	0	2.3979	0.4545	0.635205	0.481255	1	13.7101	0	330000	330100	52.25	0.807199	1	0	0
607	2015	1	21.5966	0.286123	1.4008	0.131661	0.184431	3.5373	-4.01121	4.01121	3.13549	0	2.07944	0.375	0.672243	0.481255	1	14.221	0	330000	330100	52.08	0.793419	1	1	1
607	2016	1	21.8095	0.326426	1.48462	0.095694	0.142069	2.62129	-4.0637	4.0637	3.17805	0	2.07944	0.375	0.653709	0.481255	1	14.4033	0	330000	330100	52.08	0.780342	1	1	1
607	2017	1	21.8866	0.373694	1.59666	0.065656	0.104831	1.62272	-4.10727	4.10727	3.21888	0	2.07944	0.375	0.628909	0.481255	1	14.4033	0	330000	330100	52.08	0.799632	1	1	1
607	2018	1	21.9015	0.346797	1.53092	0.048252	0.0738699	1.5352	-4.1479	4.14789	3.2581	0	2.07944	0.375	0.626204	0.481255	1	14.4033	0	330000	330100	52.08	0.799263	1	1	1
608	2013	0	22.8705	0.595973	2.47508	0.021953	0.0543354	1.0462	-3.94783	3.94783	3.04452	0	1.94591	0.4286	0.548325	0.291234	1	14.5574	1	450000	450100	5.82	0.108704	1	1	0.6
608	2014	0	23.1426	0.61235	2.57964	-0.046452	-0.11983	0.979343	-3.9733	3.9733	3.09104	0	1.94591	0.4286	0.433532	0.291234	1	14.5574	1	450000	450100	4.89	0.113615	1	1	0
608	2015	1	23.0508	0.597069	2.48182	0.006665	0.0165413	1.05056	-4.01891	4.01892	3.13549	0	1.94591	0.4286	0.434893	0.291234	1	14.604	1	450000	450100	4.89	0.10974	1	0	0.4
608	2020	0	22.5022	0.388234	1.63461	0.019482	0.0318455	0.802414	-4.23737	4.23737	3.3322	0	1.94591	0.4286	0.5134	0.299729	1	14.152	0	450000	450100	0	0	0	0.8	0
608	2021	0	22.4499	0.348577	1.5351	0.014731	0.0226136	0.83429	-4.27778	4.27778	3.3673	0	1.94591	0.4286	0.487406	0.299729	1	14.152	0	450000	450100	0	0	0	0	0.8
608	2022	0	22.3009	0.342462	1.52082	-0.078956	-0.120078	0.864229	-4.31765	4.31765	3.4012	0	1.94591	0.4286	0.365992	0.299729	1	14.152	0	450000	450100	1.63	0.0370623	1	0	0
610	2014	1	20.1727	0.242374	1.31991	-0.036094	-0.0476409	3.83033	-3.74745	3.74745	3.04452	0	2.19722	0.3333	0.442557	0.322341	1	12.8992	0	610000	610100	33.03	0.707281	1	0	0.2
610	2015	1	20.8691	0.280704	1.39025	0.007437	0.0103393	3.05979	-3.89911	3.89911	3.09104	0	2.07944	0.375	0.471113	0.282588	1	13.1806	0	610000	610100	28.26	0.618922	1	0.2	0.2
610	2016	1	21.0467	0.388244	1.63464	0.006583	0.0107608	2.92601	-3.96091	3.96091	3.13549	0	2.19722	0.3333	0.360937	0.272873	1	13.1806	0	610000	610100	27.29	0.716273	1	0.4	0
610	2017	1	21.0618	0.416292	1.71319	-0.014345	-0.0245757	2.38473	-4.00264	4.00264	3.17805	0	2.07944	0.375	0.412939	0.272873	1	13.1616	0	610000	610100	27.29	0.661255	1	0	0
610	2018	1	20.9127	0.279825	1.38855	0.071504	0.099287	1.74232	-4.02471	4.02471	3.21888	0	2.07944	0.375	0.287776	0.272873	1	13.1616	0	610000	610100	27.29	0.818291	1	0	0.2
610	2019	1	20.9379	0.309182	1.44756	-0.026068	-0.037735	2.05398	-4.06788	4.06788	3.2581	1	2.30259	0.3333	0.284633	0.272873	1	12.7883	0	610000	610100	27.29	0.818046	1	0	0
610	2020	1	21.0052	0.326183	1.48408	0.025059	0.0371896	1.80367	-4.11606	4.11606	3.29584	1	2.19722	0.3333	0.33442	0.272873	1	12.7939	0	610000	610100	27.29	0.729484	1	0	0
610	2021	1	21.519	0.628386	2.69096	-0.036362	-0.0978487	1.50895	-4.20569	4.20569	3.3322	1	2.19722	0.3333	0.345067	0.272873	1	13.415	0	610000	610100	27.29	0.737568	1	0.2	0
610	2022	1	21.4316	0.681642	3.14111	-0.089813	-0.282113	3.06806	-4.23885	4.23885	3.3673	0	2.19722	0.3333	0.368501	0.265693	1	13.7642	0	610000	610100	27.86	0.760164	1	0.2	0.2
612	2012	1	22.5399	0.602019	2.51268	-0.002497	-0.00627417	1.44743	-3.91693	3.91693	2.99573	0	2.19722	0.3333	0.398938	0.240018	1	13.1224	1	410000	410800	34.61	0.880214	1	0	0.8
612	2018	0	22.7307	0.432418	1.76186	-0.05939	-0.104637	1.06648	-4.15283	4.15283	3.2581	0	2.19722	0.3333	0.63934	0.173024	1	13.4588	0	410000	410800	8.39	0.129836	1	0.8	0.4
612	2019	0	22.6711	0.384877	1.62569	0.015206	0.0247203	1.11913	-4.19445	4.19445	3.29584	0	2.19722	0.3333	0.612896	0.173024	1	13.4588	0	410000	410800	4.32	0.0685388	1	0.8	0.8
612	2020	0	22.6886	0.32387	1.47901	0.079572	0.117687	1.4959	-4.234	4.234	3.3322	0	2.19722	0.3333	0.567754	0.173024	1	13.4588	0	410000	410800	6.27	0.108647	1	0.8	0.8
612	2021	0	22.7865	0.352932	1.54543	0.050386	0.0778682	1.51991	-4.27104	4.27104	3.3673	1	2.19722	0.3333	0.377298	0.173024	1	13.4588	0	410000	410800	4.61	0.119337	1	0.8	0.8
612	2022	0	22.7826	0.324611	1.48063	0.038656	0.0572352	1.11828	-4.31117	4.31117	3.4012	0	2.07944	0.375	0.401299	0.173024	1	13.4588	0	410000	410800	5.22	0.128004	1	0.6	0.6
619	2013	1	22.1925	0.41399	1.70645	0.037005	0.0631474	1.01706	-3.83636	3.83636	2.89037	0	2.19722	0.3333	0.41983	0.320682	1	13.3047	0	340000	340200	32.49	0.741442	1	1	1
619	2014	1	22.1245	0.353838	1.5476	0.030062	0.046524	1.23786	-3.87503	3.87503	2.94444	0	2.07944	0.375	0.455031	0.320682	1	13.3847	0	340000	340200	32.49	0.709079	1	1	1
619	2015	1	22.0866	0.321319	1.47345	0.030135	0.0444023	1.70264	-3.91412	3.91412	2.99573	0	2.19722	0.3333	0.488791	0.306341	1	13.3847	0	340000	340200	34.86	0.728374	1	1	1
619	2016	1	22.0779	0.312097	1.45369	0.022483	0.0326834	1.43426	-3.9539	3.9539	3.04452	0	2.19722	0.3333	0.411785	0.306341	1	13.3847	0	340000	340200	32.62	0.749024	1	1	1
619	2017	1	21.9813	0.252183	1.33723	0.004201	0.00561768	1.10242	-3.99094	3.99094	3.09104	0	2.19722	0.3333	0.371532	0.306341	1	13.3847	0	340000	340200	32.62	0.795222	1	1	1
619	2018	1	22.0554	0.30386	1.43649	0.000827	0.00118798	0.816409	-4.03328	4.03328	3.13549	0	2.19722	0.3333	0.367578	0.306341	1	13.4298	0	340000	340200	34.97	0.833611	1	0	0
619	2019	1	22.122	0.337815	1.51015	0.002745	0.00414537	0.852453	-4.07498	4.07498	3.17805	0	2.19722	0.3333	0.365391	0.306341	1	13.4298	0	340000	340200	34.97	0.822437	1	0	0
619	2020	1	22.2843	0.395434	1.65408	0.008348	0.0138082	0.849601	-4.11752	4.11752	3.21888	0	2.19722	0.3333	0.395769	0.306341	1	13.487	0	340000	340200	34.97	0.800412	1	1	1
619	2021	1	22.4284	0.518675	2.0776	-0.027974	-0.0581187	0.864134	-4.15788	4.15788	3.2581	0	2.19722	0.3333	0.364912	0.306341	1	13.487	0	340000	340200	34.36	0.800186	1	1	1
619	2022	1	22.3509	0.49602	1.9842	-0.016269	-0.032281	0.944265	-4.19791	4.19791	3.29584	0	2.19722	0.3333	0.363116	0.306341	1	13.7321	0	340000	340200	33.44	0.837256	1	1	1
620	2015	0	24.2495	0.800459	5.0115	0.00847	0.0424474	1.30713	-3.88853	3.88853	3.13549	0	2.19722	0.3333	0.793759	0.597927	1	14.221	0	110000	110000	3.36	0.0445623	1	0	1
620	2016	0	24.5204	0.843706	6.39819	0.010691	0.068403	1.1981	-3.88193	3.88193	3.17805	0	2.19722	0.3333	0.734066	0.597927	1	14.4033	0	110000	110000	2.03	0.0282023	1	0.2	0
620	2019	0	24.6947	0.816847	5.45991	0.016647	0.0908911	0.961614	-3.96861	3.96862	3.29584		2.07944	0.375	0.769272	0.611735	0	14.5087	0	110000	110000	3.72	0.0471961	1	1	1
620	2020	0	24.6431	0.834508	6.04258	-0.024348	-0.147125	0.926728	-4.01876	4.01876	3.3322	0	2.19722	0.3333	0.755272	0.611735	0	14.5087	0	110000	110000	3.08	0.0399119	1	1	1
620	2021	0	24.4872	0.899396	9.64659	-0.088508	-0.879767	0.986498	-4.08799	4.08799	3.3673	0	2.07944	0.375	0.702876	0.611735	0	14.5087	0	110000	110000	0	0	0	1	1
620	2022	0	24.3949	0.925185	9.94061	-0.086504	-0.868389	1.15605	-4.1443	4.1443	3.4012	0	2.19722	0.3333	0.628838	0.58647	0	14.7318	0	110000	110000	0	0	0	1	1
623	2013	0	23.217	0.11983	1.13614	0.087739	0.0996841	1.37307	-3.92821	3.92821	3.04452	0	1.94591	0.4286	0.397144	0.240949	1	13.5924	0	220000	222403	1.54	0.044483	1	0	0
623	2014	0	23.3457	0.0806487	1.08772	0.102966	0.111999	2.18371	-3.95829	3.95829	3.09104	0	1.94591	0.4286	0.36324	0.240949	1	13.5924	0	220000	222403	1.12	0.0353759	1	1	1
623	2015	0	23.7107	0.113463	1.12798	0.13118	0.147969	1.45937	-3.96242	3.96242	3.13549	0	1.94591	0.4286	0.350595	0.259153	1	13.5924	0	220000	222403	3.94	0.117088	1	1	1
623	2016	0	23.7359	0.072096	1.0777	0.081406	0.0877311	1.40098	-3.99952	3.99952	3.17805	0	1.94591	0.4286	0.489278	0.266553	1	13.8155	0	220000	222403	1.5	0.032265	1	1	1
623	2017	0	23.8077	0.0614351	1.06418	0.084428	0.0898463	1.24248	-4.03096	4.03096	3.21888	0	1.94591	0.4286	0.489435	0.266553	1	13.8155	0	220000	222403	6.34	0.134237	1	1	1
623	2018	0	23.9284	0.138458	1.16071	0.037498	0.0435243	0.825767	-4.05557	4.05557	3.2581	0	1.94591	0.4286	0.462182	0.266551	1	13.8155	0	220000	222403	5.01	0.11062	1	1	1
623	2019	0	23.9737	0.130081	1.14953	0.054006	0.0620816	0.87746	-4.08947	4.08947	3.29584	0	1.79176	0.5	0.465962	0.266493	1	13.8155	0	220000	222403	5.75	0.126624	1	1	1
623	2020	0	24.0321	0.139806	1.16253	0.061835	0.0718849	0.8405	-4.12134	4.12134	3.3322	0	2.19722	0.3333	0.418231	0.266491	1	13.5008	0	220000	222403	0.52	0.0126521	1	1	1
623	2021	0	24.0929	0.138597	1.1609	0.060923	0.0707253	0.877928	-4.15257	4.15258	3.3673	0	2.19722	0.3333	0.397137	0.281228	1	13.8155	0	220000	222403	0.85	0.0223214	1	1	1
623	2022	0	24.1628	0.155022	1.18346	0.05777	0.0683687	0.80317	-4.1821	4.1821	3.4012	0	2.19722	0.3333	0.417475	0.281214	1	13.8155	0	220000	222403	0.52	0.0132653	1	1	1
625	2016	1	25.3915	0.592968	2.45681	0.096484	0.237043	1.21636	-3.56935	3.56935	3.04452	0	2.56495	0.4615	0.557237	0.408807	1	15.3524	1	500000	500000	46.59	0.907656	1	1	1
625	2017	1	25.3879	0.552762	2.23595	0.067924	0.151874	1.0734	-3.61029	3.61029	3.09104	0	2.56495	0.5385	0.553087	0.408807	1	15.3524	1	500000	500000	46.24	0.867705	1	1	1
625	2018	1	25.2611	0.506327	2.02563	0.007737	0.0156723	0.816409	-3.68233	3.68233	3.13549	0	2.63906	0.5714	0.581415	0.215571	1	15.468	1	500000	500000	46.91	0.876331	1	1	1
625	2019	1	25.3043	0.549934	2.2219	-0.027138	-0.0602979	0.989625	-3.71156	3.71157	3.17805	0	2.63906	0.5714	0.610705	0.215571	1	15.4301	1	500000	500000	42.03	0.764599	1	1	1
625	2020	1	25.5184	0.557706	2.26094	0.027196	0.0614885	1.35975	-3.69586	3.69586	3.21888	0	2.56495	0.5714	0.61928	0.190458	1	15.4301	1	500000	500000	41.25	0.752463	1	1	1
625	2021	1	25.6315	0.587413	2.42373	0.026618	0.0645148	1.30497	-3.70482	3.70482	3.2581	0	2.56495	0.5333	0.549966	0.179714	1	15.4301	1	500000	500000	38.71	0.750776	1	1	1
625	2022	1	25.7072	0.568987	2.32012	0.053028	0.123031	1.27625	-3.72345	3.72345	3.29584	0	2.56495	0.5333	0.514967	0.179714	1	15.4479	1	500000	500000	37.64	0.788107	1	1	1
626	2016	0	23.2356	0.740831	3.85848	0.044859	0.173088	1.6335	-4.00687	4.00687	3.13549	0	2.48491	0.4167	0.524721	0.35	1	14.1871	0	320000	320700	14.56	0.211444	1	0	0
626	2017	0	22.921	0.704506	3.38417	-0.04133	-0.139868	1.39471	-4.06562	4.06562	3.17805		2.56495	0.3846	0.530362	0.35	0	14.221	0	320000	320700	14.56	0.211444	1	0	0
626	2018	0	22.6629	0.612464	2.58041	0.013403	0.0345852	1.08951	-4.11464	4.11464	3.21888	1	2.56495	0.3846	0.572472	0.380904	0	14.221	0	320000	320700	15.85	0.23478	1	0.2	0
626	2019	0	22.648	0.582253	2.39379	0.028675	0.068642	1.15209	-4.15499	4.15499	3.2581	1	2.56495	0.3846	0.567527	0.385949	0	14.221	0	320000	320700	16.06	0.239273	1	0.4	0.2
626	2020	0	22.6125	0.573951	2.34715	0.008203	0.0192536	1.62705	-4.19574	4.19574	3.29584	1	2.56495	0.3846	0.571923	0.385949	1	14.221	0	320000	320700	16.06	0.239273	1	0.4	0.2
626	2021	0	22.7552	0.593719	2.46135	0.037205	0.0915746	2.22645	-4.23208	4.23208	3.3322	1	2.56495	0.3846	0.597999	0.411683	1	14.221	0	320000	320700	16.13	0.251129	1	0.4	0.2
626	2022	0	22.7765	0.579445	2.37781	0.022166	0.0527065	1.18743	-4.27138	4.27138	3.3673	1	2.56495	0.3846	0.605569	0.411683	1	14.221	0	320000	320700	16.13	0.251285	1	0.6	0
628	2014	1	22.0266	0.924091	10.6427	-0.010816	-0.265866	1.40783	-4.03243	4.03243	3.13549	0	2.19722	0.3333	0.361536	0.224538	1	13.5278	0	510000	510100	27.11	0.832617	1	0	0
628	2015	1	22.1023	0.827119	5.78431	0.012388	0.071656	1.71839	-4.07452	4.07452	3.17805	0	2.19722	0.3333	0.590697	0.453973	1	13.5278	0	510000	510100	49.67	0.885068	1	1	1
628	2016	1	21.9713	0.792944	4.8296	0.009673	0.0467167	1.64399	-4.11059	4.11059	3.21888		2.07944	0.375	0.525216	0.453973	1	13.5278	0	510000	510100	50.06	0.960292	1	1	1
628	2017	1	21.8173	0.738966	3.83092	0.009751	0.0373553	1.36872	-4.14409	4.14409	3.2581	1	2.07944	0.375	0.474383	0.453973	1	13.5278	0	510000	510100	46.94	0.924744	1	1	1
628	2018	1	21.9825	0.752415	4.03902	0.022827	0.0921986	1.37727	-4.19098	4.19098	3.29584		2.07944	0.375	0.473304	0.453973	1	13.5278	0	510000	510100	47.33	0.943392	1	1	1
628	2019	1	22.4951	0.812086	5.32157	0.018103	0.0963365	1.20205	-4.23744	4.23744	3.3322	0	2.19722	0.3333	0.48834	0.453973	1	13.5278	0	510000	510100	47.33	0.916715	1	1	1
628	2020	1	22.8442	0.797314	4.93373	0.032068	0.158215	1.08233	-4.2689	4.2689	3.3673	0	2.19722	0.3333	0.541408	0.488838	1	13.5278	0	510000	510100	49.77	0.870866	1	1	0
628	2021	1	23.1054	0.846278	6.50525	0.015988	0.104006	1.11343	-4.29566	4.29566	3.4012	0	2.19722	0.3333	0.536573	0.488838	1	13.7429	0	510000	510100	49.77	0.843988	1	1	1
628	2022	1	23.339	0.855545	6.92258	0.014028	0.09711	1.07795	-4.31884	4.31884	3.43399	0	2.19722	0.3333	0.5323	0.488838	1	13.7429	0	510000	510100	49.77	0.868435	1	1	1
629	2013	1	24.2998	0.577386	2.36622	0.015723	0.0372041	1.05082	-3.80035	3.80035	3.04452	0	2.3979	0.3636	0.659691	0.30627	0	14.5382	0	510000	510400	60.48	0.965517	1	1	1
629	2014	1	24.6811	0.767554	4.30207	-0.114082	-0.490789	1.19795	-3.77131	3.77131	3.09104	0	2.3979	0.3636	0.638594	0.30627	0	14.9556	0	510000	510400	58.68	0.951053	1	1	1
629	2015	1	24.7488	0.825853	5.74227	-0.043249	-0.248348	1.21571	-3.79774	3.79774	3.13549	0	2.3979	0.3636	0.643749	0.354894	0	14.9556	0	510000	510400	61.68	0.980292	1	1	1
629	2018	1	23.1969	0.351754	1.54263	0.204072	0.353971	1.84553	-4.12963	4.12963	3.2581	0	2.19722	0.3333	0.63533	0.354894	1	14.5087	0	510000	510400	61.68	0.979048	1	1	1
629	2019	1	23.2856	0.256702	1.34535	0.112329	0.151122	1.66105	-4.1631	4.1631	3.29584	0	2.19722	0.3333	0.667674	0.354894	1	14.5087	0	510000	510400	61.68	0.96375	1	1	1
629	2020	1	23.1785	0.158988	1.18904	0.020834	0.0247725	1.65968	-4.21091	4.21091	3.3322	0	2.07944	0.375	0.634814	0.354894	1	14.5087	0	510000	510400	60.6	0.964815	1	1	1
629	2021	1	23.0467	0.221951	1.28527	0.142554	0.18322	3.49434	-4.25915	4.25915	3.3673	0	2.30259	0.4	0.646625	0.294894	1	14.5087	0	510000	510400	60.54	0.920201	1	0.8	0.8
629	2022	1	23.2026	0.23146	1.30117	0.114449	0.148917	3.6373	-4.28924	4.28924	3.4012	0	2.19722	0.3333	0.639052	0.294459	1	14.5087	0	510000	510400	60.69	0.962264	1	1	1
630	2014	1	24.5719	0.666115	2.99505	0.007188	0.0215284	1.2207	-3.83237	3.83237	3.13549	0	2.30259	0.4	0.694828	0.395451	1	14.8088	0	340000	340700	39.55	0.618259	1	1	1
630	2015	1	24.5113	0.66883	3.0196	-0.016524	-0.0498959	1.44376	-3.88361	3.88361	3.17805	0	2.48491	0.3333	0.460622	0.395451	1	14.8088	0	340000	340700	39.77	0.874643	1	0	0
630	2016	1	24.5209	0.60694	2.54414	0.007275	0.0185086	1.26727	-3.92185	3.92185	3.21888	0	2.48491	0.3333	0.505334	0.395451	1	14.8088	0	340000	340700	40.12	0.926773	1	0	0
630	2017	1	24.5902	0.611346	2.57298	0.015508	0.0399018	1.23112	-3.94891	3.94892	3.2581	0	2.48491	0.3333	0.500406	0.365338	1	14.8088	0	340000	340700	38.96	0.8166	1	1	1
630	2018	1	24.5731	0.585336	2.41159	0.020858	0.0503009	1.02424	-3.99213	3.99213	3.29584	0	2.48491	0.3333	0.495346	0.365338	1	14.8451	0	340000	340700	38.58	0.803081	1	1	1
630	2019	1	24.5926	0.582373	2.39448	0.021228	0.0508301	1.08564	-4.02845	4.02845	3.3322	0	2.48491	0.3333	0.510721	0.365338	1	14.8451	0	340000	340700	38.24	0.759031	1	0	0
630	2020	1	24.678	0.604078	2.52575	0.018417	0.0465168	1.1225	-4.05192	4.05192	3.3673	0	2.48491	0.3333	0.522486	0.365338	1	14.8451	0	340000	340700	38.24	0.743101	1	1	1
630	2021	1	24.652	0.539755	2.17275	0.068261	0.148314	1.26029	-4.09703	4.09703	3.4012	0	2.3979	0.3636	0.455436	0.365338	1	14.8451	0	340000	340700	38.06	0.878375	1	1	1
630	2022	1	24.8413	0.511933	2.0489	0.051765	0.106061	1.04652	-4.09859	4.09859	3.43399	0	2.30259	0.4	0.49214	0.365338	1	14.9787	0	340000	340700	37.57	0.839928	1	1	1
631	2012	0	23.1282	0.746061	3.93796	0.052735	0.207668	1.42938	-3.89423	3.89423	2.99573	0	2.19722	0.3333	0.804913	0.736479	1	13.1224	0	220000	220100	0	0	0	0	0
631	2013	0	23.2792	0.766583	4.28418	0.047337	0.2028	1.12448	-3.9236	3.9236	3.04452	0	2.19722	0.3333	0.803782	0.736479	1	13.1224	0	220000	220100	0	0	0	1	1
631	2014	0	23.2045	0.704834	3.38792	0.048891	0.165639	1.2549	-3.9691	3.9691	3.09104	0	2.19722	0.3333	0.744593	0.688655	1	13.3047	0	220000	220100	0	0	0	1	1
631	2015	0	23.1991	0.68359	3.16045	0.027488	0.0868745	1.9046	-4.00948	4.00948	3.13549	0	2.19722	0.3333	0.804059	0.688655	1	13.3047	0	220000	220100	3.89	0.0493404	1	1	1
631	2016	0	23.535	0.662786	2.96548	0.021704	0.0643628	1.33763	-4.02111	4.02111	3.17805	0	2.19722	0.3333	0.811741	0.613287	1	13.4588	0	220000	220100	3.17	0.0395904	1	1	1
631	2017	0	23.34	0.553553	2.23991	0.055338	0.123952	1.3193	-4.07876	4.07876	3.21888	0	2.19722	0.3333	0.789231	0.613287	1	13.4588	0	220000	220100	2.57	0.0327097	1	1	1
631	2018	0	23.2594	0.487119	1.94977	0.087472	0.17055	1.05912	-4.1251	4.1251	3.2581	0	2.19722	0.3333	0.789266	0.613287	1	13.5924	0	220000	220100	2.28	0.0290594	1	0.8	1
631	2019	0	22.8456	0.215948	1.27543	0.077314	0.0986082	1.10732	-4.18885	4.18885	3.29584	0	2.19722	0.3333	0.7835	0.613287	1	13.5924	0	220000	220100	1.73	0.0217857	1	0.8	1
631	2020	0	22.7312	0.14803	1.17375	0.033942	0.0398394	1.14092	-4.23281	4.23281	3.3322	0	2.19722	0.3333	0.812018	0.613287	1	13.5924	0	220000	220100	2.02	0.0243432	1	1	1
631	2021	0	22.9305	0.306703	1.44238	0.011175	0.0161186	1.262	-4.26518	4.26518	3.3673	0	2.19722	0.3333	0.695329	0.613287	1	13.5924	0	220000	220100	1.6	0.0217746	1	1	1
631	2022	0	22.9415	0.32467	1.48076	0.018577	0.027508	1.22983	-4.30466	4.30466	3.4012	0	2.19722	0.3333	0.649111	0.613287	1	13.5924	0	330000	330100	1.6	0.0231014	1	1	1
633	2013	0	19.5486	0.231722	1.30161	0.018734	0.0243844	6.85785	-3.72081	3.72081	3.17805	0	2.19722	0.3333	0.5235	0.367222	1	13.1224	0	210000	210100	0	0	0	0.4	0.4
633	2015	0	19.7158	0.269247	1.36845	-0.183996	-0.262908	17.6759	-3.72391	3.72391	3.2581	0	2.19722	0.3333	0.357062	0.136586	1	13.1224	0	210000	210100	0	0	0	0.4	0.6
633	2017	0	20.7126	0.837472	6.15278	-0.025262	-0.155431	4.73987	-4.11765	4.11765	3.3322	1	2.19722	0.3333	0.280683	0.2	1	13.8155	0	650000	653201	0	0	0	0.8	0.6
633	2018	0	20.7684	0.845045	6.45347	0.001245	0.00803457	2.53474	-4.16554	4.16554	3.3673	1	2.19722	0.3333	0.383051	0.2	1	13.8155	0	650000	653201	0	0	0	0.4	0.6
633	2019	0	20.8326	0.84009	6.25352	-0.010268	-0.0642112	2.26931	-4.21429	4.21429	3.4012	1	2.19722	0.3333	0.379407	0.2	1	13.3847	0	650000	653201	0	0	0	0.6	0.4
633	2020	0	20.0642	0.299658	1.42787	0.030434	0.0434559	8.71915	-3.94265	3.94265	3.43399	1	2.19722	0.3333	0.3418	0.2	1	13.3847	0	650000	653201	0	0	0	0.6	0.8
633	2021	0	19.9748	0.295021	1.41848	0.014018	0.0198843	9.5985	-3.98605	3.98605	3.46574	1	2.07944	0.375	0.336898	0.2	1	13.3847	0	650000	653201	0	0	0	0	0
633	2022	0	19.8099	0.32301	1.47713	0.022952	0.033903	7.27594	-4.04534	4.04534	3.49651	0	1.94591	0.4286	0.375229	0.2	1	13.3847	0	650000	653201	0	0	0	0	0
635	2013	1	21.9907	0.227402	1.29433	0.021683	0.028065	1.02973	-3.83127	3.83126	2.89037	0	2.19722	0.3333	0.5752	0.512468	1	12.7657	0	640000	640200	54.6	0.932536	1	0.6	0.2
635	2014	1	21.8537	0.106284	1.11892	0.016885	0.018893	1.19366	-3.86581	3.86581	2.94444	0	2.19722	0.3333	0.570169	0.512468	1	12.7657	0	640000	640200	54.6	0.94268	1	0.8	0
635	2015	1	21.8687	0.111514	1.12551	0.00945	0.0106361	1.5422	-3.90648	3.90649	2.99573	0	2.19722	0.3333	0.520583	0.512468	1	12.8213	0	640000	640200	51.25	0.932496	1	0.8	0.4
635	2016	1	21.9263	0.130624	1.15025	0.03297	0.0379238	2.9266	-3.9489	3.9489	3.04452	0	2.07944	0.375	0.515333	0.512468	1	13.2177	0	640000	640200	51.25	0.935902	1	0.2	0.6
635	2017	1	21.9599	0.13317	1.15363	0.027093	0.0312553	1.41182	-3.99018	3.99018	3.09104	0	2.07944	0.375	0.567907	0.512468	1	13.2177	0	640000	640200	55.7	0.923868	1	0.4	0.4
635	2018	1	21.8662	0.156592	1.18567	0.008561	0.0101505	0.978109	-4.02637	4.02637	3.13549	0	1.94591	0.4286	0.558739	0.512468	1	13.2177	0	640000	640200	55.7	0.930349	1	0.2	0.4
635	2019	1	21.8541	0.137681	1.15966	0.016488	0.0191205	0.906574	-4.06583	4.06583	3.17805	0	2.19722	0.3333	0.521145	0.512468	1	13.1806	0	640000	640200	52.11	0.923609	1	0.2	0.4
635	2020	1	21.8656	0.139316	1.16187	0.022203	0.0257969	0.8907	-4.10635	4.10635	3.21888	0	2.19722	0.3333	0.5125	0.512468	1	13.1806	0	640000	640200	51.25	0.887446	1	0	0
635	2021	1	21.8403	0.130256	1.14976	0.001405	0.00161542	1.30161	-4.14519	4.14519	3.2581	0	2.19722	0.3333	0.512503	0.512468	1	12.7657	0	640000	640200	51.25	0.922758	1	1	1
635	2022	1	21.7281	0.169237	1.20371	-0.142371	-0.171374	1.13435	-4.17939	4.17939	3.29584	0	2.07944	0.375	0.514696	0.509906	1	13.1422	0	640000	640200	50.99	0.933028	1	1	1
636	2013	1	22.0762	0.402173	1.67272	0.022962	0.0384091	1.36987	-3.91385	3.91385	2.99573	0	2.19722	0.4444	0.292708	0.182549	1	13.8925	0	440000	441200	25.4	0.866008	1	1	1
636	2014	1	22.3492	0.258933	1.3494	0.018711	0.0252487	1.55358	-3.9579	3.9579	3.04452	0	2.19722	0.4444	0.364946	0.222093	1	13.9978	0	440000	441200	29.52	0.770757	1	1	1
636	2015	1	22.6085	0.273827	1.37708	0.009833	0.0135408	1.69099	-3.99582	3.99582	3.09104	0	2.19722	0.4444	0.365612	0.200286	1	13.9978	0	440000	441200	26.86	0.747773	1	0	0
636	2016	1	22.6168	0.319639	1.46981	0.014063	0.0206699	1.57638	-4.03566	4.03566	3.13549	0	2.19722	0.4444	0.436924	0.200286	1	13.9978	0	440000	441200	27.48	0.786942	1	1	1
636	2017	1	22.5684	0.276182	1.38156	0.041404	0.0572022	1.86829	-4.07652	4.07652	3.17805	0	2.19722	0.4444	0.348797	0.200286	1	13.9978	0	440000	441200	25.94	0.807597	1	1	1
636	2018	1	22.6753	0.215138	1.27411	0.14607	0.186109	1.56741	-4.11434	4.11434	3.21888	0	2.19722	0.4444	0.29186	0.200286	1	13.9978	0	440000	441200	21.17	0.705902	1	0	0
636	2019	1	22.6694	0.194626	1.24166	0.049736	0.0617552	2.09847	-4.15449	4.15449	3.2581	0	2.07944	0.5	0.321982	0.200286	1	13.9978	0	440000	441200	20.92	0.767706	1	1	1
636	2020	1	22.8956	0.309441	1.4481	0.04243	0.061443	3.74601	-4.18676	4.18676	3.29584	0	2.07944	0.375	0.441716	0.200286	1	13.9978	0	440000	441200	21.15	0.615721	1	0	0
636	2021	1	23.1054	0.346079	1.52924	0.087822	0.134301	2.80997	-4.21566	4.21566	3.3322	0	2.19722	0.3333	0.328639	0.204969	1	13.9978	0	440000	441200	21.06	0.762767	1	1	1
636	2022	1	23.4843	0.240622	1.31687	0.021462	0.0282626	1.30336	-4.22602	4.22602	3.3673	0	2.3979	0.3636	0.416002	0.2319	1	13.9978	0	440000	441200	25.45	0.633242	1	0	0
637	2013	0	20.7623	0.169992	1.20481	0.068937	0.0830559	2.0679	-4.04469	4.04469	3.2581	0	2.19722	0.3333	0.509774	0.295	1	13.017	0	440000	440900	19.83	0.377786	1	0.8	0.2
637	2014	0	20.9158	0.261497	1.35409	0.09276	0.125605	2.39594	-4.10511	4.10511	3.29584	1	2.19722	0.3333	0.465869	0.295	1	13.5278	0	440000	440900	15.74	0.308688	1	0.6	0.6
637	2015	0	20.9637	0.256789	1.34551	0.106357	0.143105	2.86207	-4.15106	4.15106	3.3322	1	2.07944	0.375	0.466258	0.295	1	13.5278	0	440000	440900	15.49	0.322776	1	0.4	0.4
637	2016	0	20.97	0.26409	1.35886	0.057496	0.0781292	2.69477	-4.19183	4.19183	3.3673	0	2.19722	0.3333	0.479544	0.295	1	13.5278	0	440000	440900	15.95	0.324385	1	0.4	0.4
637	2017	0	20.9131	0.181275	1.22141	0.097427	0.118998	2.23243	-4.22477	4.22477	3.4012	0	2.19722	0.3333	0.461218	0.295	1	13.5278	0	440000	440900	15.48	0.323849	1	0.8	0.8
637	2018	0	20.9382	0.236019	1.30893	0.032495	0.0425338	1.57	-4.26791	4.26791	3.43399	0	2.19722	0.3333	0.45657	0.295	1	13.5278	0	440000	440900	15	0.316256	1	0.8	0.6
637	2019	0	21.1309	0.312399	1.45433	0.075263	0.109457	1.60748	-4.3303	4.3303	3.46574	0	2.19722	0.3333	0.459705	0.295	1	13.5924	0	440000	440900	15	0.306185	1	0.6	0.8
637	2020	0	21.3762	0.487123	1.94978	-0.000197	-0.000384108	1.4263	-4.39418	4.39418	3.49651	0	2.19722	0.3333	0.4501	0.291489	1	13.5924	0	440000	440900	15	0.305188	1	0.4	0.8
637	2021	0	21.7837	0.596505	2.47835	0.028785	0.0713392	1.32991	-4.4624	4.4624	3.52636	0	2.19722	0.3333	0.451	0.291489	1	13.8155	0	440000	440900	14.75	0.309224	1	0.8	0.8
637	2022	0	21.7857	0.643436	2.80455	-0.0435	-0.121998	1.42935	-4.5025	4.5025	3.55535	0	2.19722	0.3333	0.452542	0.291489	0	14.152	0	440000	440900	14.75	0.312434	1	0.6	0.6
638	2013	0	20.9019	0.729228	3.69314	-0.011261	-0.0415885	1.8317	-3.86334	3.86334	3.04452	0	2.19722	0.3333	0.4286	0.428571	1	13.2177	0	210000	210100	0	0	0	0.2	0
638	2014	0	21.6415	0.864367	7.37283	0.001415	0.0104326	1.65735	-3.97417	3.97417	3.09104	0	2.19722	0.3333	0.429375	0.428571	1	13.2177	0	210000	210100	0	0	0	0.2	0.2
638	2015	0	21.6546	0.87757	8.16792	-0.015067	-0.123066	4.60215	-4.015	4.015	3.13549	0	2.19722	0.3333	0.651745	0.428571	1	13.2177	0	210000	210100	0	0	0	0.2	0.2
638	2018	0	20.4331	0.739379	3.83699	-0.193616	-0.742904	3.03458	-3.99409	3.99409	3.2581	0	2.19722	0.3333	0.429506	0.376858	1	13.2177	0	210000	210100	0	0	0	0.2	0
638	2019	0	20.0851	0.573844	2.34656	0.030564	0.0717203	3.4671	-3.97046	3.97046	3.29584	0	2.19722	0.3333	0.4286	0.376858	1	13.2177	0	220000	220600	0	0	0	0.4	0.2
638	2020	0	20.0642	0.668138	3.0133	-0.040218	-0.121189	4.38155	-4.00242	4.00242	3.3322	0	2.19722	0.3333	0.3769	0.376858	1	13.9978	0	220000	220600	0	0	0	0.2	0.4
638	2022	1	20.1568	0.597619	2.48521	0.013695	0.0340349	4.44463	-4.10441	4.10441	3.4012	0	2.19722	0.3333	0.380838	0.37623	1	13.5924	0	220000	220600	0	0	0	1	1
639	2011	0	21.0666	0.347867	1.53343	0.080941	0.124117	1.87808	-4.04319	4.04319	3.21888	0	2.19722	0.3333	0.816864	0.419627	1	12.6761	0	370000	371600	1.63	0.0246112	1	0	0.2
639	2012	0	21.0815	0.284061	1.39677	0.099987	0.139659	1.56853	-4.08487	4.08487	3.2581	0	2.19722	0.3333	0.668155	0.419627	1	12.8479	0	370000	371600	0	0	0	0	0.4
639	2013	0	21.0854	0.193606	1.24009	0.125978	0.156224	1.71311	-4.1253	4.1253	3.29584	0	2.19722	0.3333	0.638206	0.419627	1	12.8479	0	370000	371600	0	0	0	0.6	0.6
639	2014	0	21.3436	0.344343	1.52519	0.063182	0.0963644	1.98492	-4.1913	4.1913	3.3322	0	2.19722	0.3333	0.621912	0.419627	1	13.2357	0	370000	371600	3.68	0.0596048	1	0.4	0.6
639	2015	0	21.2786	0.219564	1.28134	0.083949	0.107567	3.87691	-4.22529	4.22529	3.3673	0	2.19722	0.3333	0.636464	0.421313	1	13.5541	0	370000	371600	2.43	0.0397579	1	0.6	0.6
639	2016	0	22.8439	0.695448	3.28351	0.015438	0.0506908	1.8442	-4.30892	4.30892	3.4012	0	2.19722	0.3333	0.756606	0.349955	1	13.8304	0	370000	371600	0.95	0.0137065	1	0.8	0.6
639	2017	0	22.7654	0.64059	2.78234	0.051379	0.142954	1.63073	-4.35175	4.35175	3.43399	0	2.19722	0.3333	0.776394	0.359808	1	14.8871	1	370000	371600	1.21	0.0167381	1	0	0
639	2018	0	23.0534	0.51104	2.04516	0.051762	0.105861	0.99441	-4.37876	4.37876	3.46574	0	2.19722	0.3333	0.699701	0.296959	1	14.9141	1	370000	371600	0	0	0	0	0
639	2019	0	22.8201	0.496239	1.98507	-0.118306	-0.234846	1.09667	-4.42983	4.42983	3.49651	1	2.19722	0.3333	0.655515	0.296959	1	15.1505	1	370000	371600	1	0.0147384	1	1	1
639	2020	0	22.7676	0.444163	1.79909	0.043984	0.0791311	1.41683	-4.47167	4.47167	3.52636	0	2.19722	0.3333	0.654824	0.296959	1	15.0094	1	370000	371600	1	0.014941	1	1	1
639	2021	0	22.7663	0.422144	1.73053	0.029098	0.0503551	1.133	-4.51172	4.51172	3.55535	0	2.07944	0.375	0.652751	0.296959	1	14.3461	0	370000	371600	0.98	0.0147813	1	1	1
639	2022	0	22.6799	0.446345	1.80618	-0.10555	-0.190642	1.16487	-4.55423	4.55423	3.58352	0	2.19722	0.3333	0.690542	0.296959	1	14.5574	0	370000	371600	0.87	0.0125072	1	1	1
650	2013	0	21.5686	0.167416	1.20108	0.092756	0.111407	2.46852	-3.80928	3.80928	2.89037	0	2.07944	0.375	0.52727	0.445408	1	13.9288	0	360000	360100	3.11	0.0568244	1	0	1
650	2014	0	21.6777	0.167517	1.20123	0.124698	0.14979	3.11177	-3.85643	3.85643	2.94444	0	2.19722	0.3333	0.271127	0.251096	1	13.9288	0	360000	360100	0	0	0	0.4	1
650	2015	0	21.8727	0.175971	1.21355	0.138007	0.167478	4.32211	-3.90666	3.90666	2.99573	0	2.19722	0.3333	0.292089	0.26269	1	14.0931	0	360000	360100	0	0	0	0	1
650	2016	0	22.0752	0.170875	1.20609	0.111463	0.134434	2.42935	-3.95383	3.95382	3.04452	0	2.19722	0.3333	0.310166	0.26269	1	14.0624	0	360000	360100	0	0	0	1	1
650	2017	0	22.1506	0.166758	1.20013	0.105858	0.127044	1.71471	-3.99559	3.99559	3.09104	0	2.19722	0.3333	0.281008	0.26269	1	14.2602	0	360000	360100	0	0	0	0	1
650	2018	0	22.2529	0.151987	1.17923	0.126517	0.149192	1.5928	-4.03721	4.03721	3.13549	0	2.19722	0.3333	0.482777	0.26269	1	14.2602	0	360000	360100	0	0	0	1	1
650	2019	0	22.3296	0.126889	1.14533	0.124247	0.142304	1.66442	-4.07783	4.07783	3.17805	0	2.19722	0.3333	0.268625	0.26269	1	14.2602	0	360000	360100	0	0	0	1	1
650	2020	0	22.5646	0.110156	1.12379	0.104306	0.117218	1.39171	-4.11658	4.11658	3.21888	0	2.19722	0.3333	0.365391	0.232367	1	14.3223	0	360000	360100	3.33	0.0884932	1	1	1
650	2021	0	22.6559	0.142011	1.16552	0.115791	0.134956	1.98812	-4.15481	4.15481	3.2581	0	2.07944	0.375	0.508992	0.232367	1	14.4361	0	360000	360100	1.33	0.0310096	1	1	1
650	2022	0	22.7556	0.158531	1.1884	0.093238	0.110804	1.28191	-4.19206	4.19206	3.29584	0	2.19722	0.3333	0.276739	0.232367	1	14.4361	0	360000	360100	0.79	0.0235399	1	1	1
651	2013	1	25.6189	0.734734	3.76979	0.081792	0.292146	1.4661	-3.66834	3.66834	3.21888	1	2.07944	0.375	0.622538	0.182231	1	14.9469	0	440000	440400	18.22	0.443525	1	1	1
651	2014	1	25.7746	0.711123	3.46169	0.09123	0.306146	1.42275	-3.664	3.664	3.2581	1	2.19722	0.3333	0.535729	0.182231	1	14.9469	0	440000	440400	18.22	0.442512	1	1	1
651	2015	1	25.809	0.699646	3.32941	0.07807	0.259927	1.52729	-3.69392	3.69392	3.29584	1	2.19722	0.3333	0.417498	0.182231	1	15.0964	0	440000	440400	22.61	0.610092	1	1	1
651	2016	1	25.9293	0.698834	3.32043	0.085127	0.282658	1.50713	-3.69787	3.69788	3.3322	1	2.07944	0.375	0.472401	0.182231	1	15.1918	0	440000	440400	22.53	0.552206	1	1	1
651	2017	1	26.0938	0.689094	3.21641	0.104707	0.33678	1.90501	-3.68659	3.68659	3.3673	1	1.94591	0.4286	0.556993	0.182231	1	15.1918	0	440000	440400	23.29	0.505425	1	1	1
651	2018	1	26.2497	0.630963	2.70975	0.104998	0.284519	1.48192	-3.67582	3.67582	3.4012	1	1.79176	0.3333	0.5138	0.182231	1	15.1918	0	440000	440400	22.61	0.502668	1	1	1
651	2019	1	26.3686	0.604033	2.52546	0.087737	0.221577	1.9906	-3.67568	3.67568	3.43399	1	2.19722	0.3333	0.595866	0.182231	1	15.1918	0	440000	440400	23.3	0.464606	1	1	1
652	2013	1	23.7093	0.849184	6.63059	0.020301	0.134608	1.19034	-3.92258	3.92257	3.09104	0	2.19722	0.3333	0.386776	0.337807	1	14.4307	0	120000	120000	35.7	0.941207	1	0	0.2
652	2014	1	23.8794	0.852878	6.79709	0.025687	0.174597	1.30957	-3.94197	3.94197	3.13549	0	2.19722	0.3333	0.418242	0.33786	1	15.3262	1	120000	120000	36.81	0.887416	1	0.2	0
652	2015	1	24.0757	0.86348	7.32496	0.011107	0.0813583	1.23015	-3.95509	3.95509	3.17805	0	2.19722	0.3333	0.440856	0.329047	1	15.1452	1	120000	120000	37.08	0.922159	1	0	0
652	2016	1	24.1913	0.864875	7.40054	0.013341	0.0987305	1.11802	-3.9777	3.9777	3.21888	0	2.19722	0.3333	0.388602	0.329757	1	15.3737	1	120000	120000	37.16	0.942908	1	0	0
652	2017	1	24.214	0.852533	6.78117	0.01663	0.112771	1.05063	-4.01416	4.01416	3.2581		2.07944	0.375	0.385489	0.329757	1	15.3481	1	120000	120000	36.96	0.955533	1	0	0
652	2018	1	24.2676	0.850991	6.711	0.012982	0.0871222	0.979319	-4.04561	4.04561	3.29584	1	2.19722	0.3333	0.379297	0.329757	1	15.3965	1	120000	120000	37.36	0.964378	1	0.4	0.6
652	2019	1	24.2565	0.82546	5.72936	0.009686	0.0554946	0.987533	-4.08739	4.08739	3.3322	1	1.60944	0.5714	0.377381	0.329757	1	15.3965	1	120000	120000	36.95	0.958744	1	0.2	0.4
652	2020	1	24.2382	0.82049	5.57072	0.002464	0.0137262	1.04433	-4.13032	4.13032	3.3673		1.94591	0.4286	0.371034	0.32981	1	15.3416	1	120000	120000	36.37	0.957609	1	0.2	0
652	2021	1	24.3411	0.827947	5.81216	0.004243	0.024661	0.998651	-4.15348	4.15348	3.4012	1	2.19722	0.3333	0.376581	0.32981	1	15.1918	0	120000	120000	36.3	0.937742	1	0.4	0.2
652	2022	1	24.4135	0.835785	6.08957	0.004298	0.026173	0.984263	-4.18107	4.18108	3.43399	1	2.19722	0.3333	0.377285	0.32981	1	15.1662	0	120000	120000	36.58	0.942541	1	0.4	0
655	2012	1	21.928	0.15671	1.18583	0.063293	0.0750548	1.95428	-4.06897	4.06897	3.17805	1	2.19722	0.3333	0.638239	0.584103	1	13.7101	0	370000	370300	59.93	0.95842	1	0.6	0.6
655	2013	1	22.0028	0.155839	1.18461	0.073408	0.0869598	1.28302	-4.11167	4.11167	3.21888	1	2.07944	0.375	0.60584	0.584103	1	13.7101	0	370000	370300	59.93	0.984396	1	0.4	0.4
655	2014	1	22.0227	0.129441	1.14869	0.058642	0.0673613	1.5824	-4.15231	4.15231	3.2581	0	2.19722	0.3333	0.601065	0.584103	1	13.7101	0	370000	370300	59.51	0.964193	1	0.4	0.8
655	2015	1	21.9558	0.0686192	1.07367	0.00153	0.00164272	1.75914	-4.19003	4.19003	3.29584	0	1.94591	0.4286	0.619868	0.584103	1	13.7101	0	370000	370300	59.51	0.954298	1	0.2	0.4
655	2016	1	21.8228	0.125634	1.14369	-0.163571	-0.216926	2.00321	-4.22435	4.22435	3.3322	0	2.19722	0.3333	0.618437	0.584103	1	13.7101	0	370000	370300	59.51	0.961389	1	0.6	0.8
655	2017	1	21.701	0.13236	1.15255	-0.120466	-0.138843	1.8881	-4.25783	4.25782	3.3673	0	2.19722	0.3333	0.600902	0.584103	1	13.7101	0	370000	370300	59.51	0.962167	1	0.6	0.6
655	2019	1	21.7841	0.103187	1.11506	0.062601	0.0698038	1.24289	-4.34242	4.34242	3.43399	0	2.19722	0.3333	0.604681	0.584103	1	13.7101	0	370000	370300	59.51	0.957368	1	0.6	0.4
655	2020	1	21.8565	0.0906948	1.09974	0.074807	0.0822683	1.57058	-4.38594	4.38594	3.46574	0	2.19722	0.3333	0.611242	0.584103	1	13.7101	0	370000	370300	59.51	0.94087	1	0.8	0.6
655	2021	1	21.9434	0.137763	1.15977	0.041847	0.0485331	1.59461	-4.42956	4.42956	3.49651	0	2.19722	0.3333	0.599025	0.584103	1	13.7101	0	370000	370300	59.51	0.93481	1	1	0.6
655	2022	1	21.9843	0.120945	1.13759	0.058824	0.0669173	1.23774	-4.47105	4.47105	3.52636	0	2.19722	0.3333	0.60234	0.584103	1	13.7101	0	370000	370300	59.51	0.936575	1	0.8	0.2
657	2016	1	22.6213	0.474306	1.90225	0.00802	0.015256	1.32939	-4.07556	4.07556	3.17805	0	2.19722	0.3333	0.62602	0.609371	1	14.3402	0	460000	460100	61.71	0.950115	1	0.6	0.4
657	2017	1	22.6974	0.49195	1.96831	0.025174	0.0495503	1.22514	-4.11377	4.11377	3.21888	0	2.19722	0.3333	0.635734	0.609371	1	14.3402	0	460000	460100	61.71	0.942713	1	0.4	0.4
657	2018	1	22.7297	0.492383	1.96999	0.02733	0.0538399	1.06289	-4.15286	4.15286	3.2581	0	1.94591	0.4286	0.629461	0.609371	1	14.2276	0	460000	460100	61.71	0.939555	1	0.4	0
657	2019	1	22.7133	0.471075	1.89063	0.027237	0.051495	1.25942	-4.19333	4.19333	3.29584	0	1.94591	0.4286	0.641474	0.609371	1	14.2602	0	460000	460100	61.71	0.918167	1	0	0
657	2020	1	22.9428	0.463029	1.8623	0.032216	0.0599958	1.21539	-4.22459	4.22459	3.3322	0	1.94591	0.4286	0.650454	0.5087	1	14.2602	0	460000	460100	54.97	0.852909	1	1	1
657	2021	1	23.0075	0.426148	1.74261	0.065041	0.113341	2.0457	-4.26131	4.26131	3.3673	0	1.94591	0.4286	0.689701	0.499428	1	14.2602	0	460000	460100	50.57	0.873855	1	1	1
657	2022	1	23.1811	0.475811	1.90771	0.056564	0.107908	1.8234	-4.29073	4.29073	3.4012	0	1.94591	0.4286	0.687861	0.498656	1	14.2602	0	460000	460100	51.2	0.871045	1	1	1
659	2013	0	22.2393	0.753524	4.05719	-0.175809	-0.649764	1.53839	-4.15704	4.15704	3.2581	0	2.19722	0.3333	0.287681	0.263926	1	15.2458	1	440000	440400	0	0	0	0.6	0.8
659	2016	0	21.6855	0.820605	5.57429	-0.163571	-0.448662	4.23943	-4.2569	4.2569	3.3673		2.19722	0.3333	0.1185	0.113925	0	15.2741	0	440000	440400	0	0	0	0.6	1
659	2018	0	21.6328	0.755776	4.09459	0.008143	0.0333423	2.87866	-4.33361	4.33361	3.43399	0	2.19722	0.3333	0.2261	0.113925	1	15.2741	0	440000	440400	0	0	0	0.6	1
659	2019	0	21.5888	0.723472	3.61628	0.006758	0.0244388	2.19511	-4.37068	4.37068	3.46574	0	2.07944	0.375	0.271	0.157082	1	15.2741	0	440000	440400	0	0	0	0.4	1
659	2020	0	21.511	0.780001	4.54548	-0.082082	-0.373102	2.75096	-4.40509	4.40509	3.49651	0	2.19722	0.3333	0.271	0.157082	1	15.2741	0	440000	440400	0	0	0	0.6	1
659	2021	0	21.564	0.784444	4.63917	0.010535	0.0488736	3.07503	-4.44896	4.44896	3.52636		2.07944	0.375	0.277598	0.157082	1	15.2741	0	440000	440400	0	0	0	0.8	1
659	2022	0	21.4806	0.850107	6.67144	-0.087775	-0.585586	2.74326	-4.48276	4.48276	3.55535	0	2.19722	0.3333	0.283708	0.157082	1	14.8451	0	440000	440400	0	0	0	0.6	1
661	2013	1	21.7545	0.39257	1.64628	0.15011	0.247123	5.48232	-3.94085	3.94085	3.04452	1	2.19722	0.3333	0.541117	0.216711	1	13.4588	0	220000	220100	23.84	0.623594	1	0.6	0.6
661	2014	1	21.8702	0.350592	1.53986	0.141091	0.217261	3.96695	-3.98655	3.98655	3.09104	0	2.19722	0.3333	0.516546	0.222806	1	13.653	0	220000	220100	26.36	0.663813	1	0.2	0.6
661	2015	1	22.0623	0.361767	1.56683	0.141134	0.221132	4.50633	-4.03348	4.03347	3.13549	0	2.19722	0.3333	0.423693	0.222806	1	13.653	0	220000	220100	25.55	0.724206	1	0.2	0.8
661	2016	1	22.5484	0.282593	1.39391	0.109119	0.152102	3.34867	-4.07681	4.07682	3.17805	0	2.19722	0.3333	0.447796	0.223608	1	13.653	0	220000	220100	25.64	0.78868	1	0	0
661	2017	1	22.7182	0.29261	1.41365	0.126181	0.178375	4.52509	-4.11319	4.11319	3.21888	0	2.19722	0.3333	0.589573	0.223608	1	13.8155	0	220000	220100	28.26	0.79204	1	1	1
661	2018	1	22.9654	0.327952	1.48799	0.155403	0.231238	3.48902	-4.14349	4.14349	3.2581	0	2.07944	0.375	0.645939	0.223608	1	13.8155	0	220000	220100	30.66	0.88536	1	0	0
661	2019	1	23.2665	0.307654	1.44436	0.184665	0.266724	6.39154	-4.16456	4.16456	3.29584	0	2.07944	0.375	0.537297	0.187974	1	14.0387	0	220000	220100	26.82	0.605008	1	0	0
661	2020	1	23.5473	0.268417	1.3669	0.196363	0.268408	9.82359	-4.1799	4.1799	3.3322	0	2.19722	0.3333	0.530461	0.187974	1	14.0387	0	220000	220100	24.04	0.58463	1	1	1
661	2021	1	23.8375	0.234456	1.30626	0.173099	0.226112	4.8688	-4.18728	4.18728	3.3673	0	2.19722	0.3333	0.493251	0.187974	1	14.0387	0	220000	220100	21.35	0.547857	1	1	1
661	2022	1	23.9824	0.200591	1.25092	0.161941	0.202576	2.77692	-4.20827	4.20827	3.4012	0	2.19722	0.3333	0.444014	0.187974	1	14.0387	0	220000	220100	21.97	0.559603	1	1	1
663	2013	1	21.0269	0.733792	3.75647	0.010168	0.0381958	2.19902	-3.83861	3.83861	2.99573	0	1.94591	0.4286	0.434133	0.320006	1	13.4298	0	350000	350481	41.08	0.875533	1	1	1
663	2014	1	21.0387	0.741733	3.87196	-0.013155	-0.0509356	2.44915	-3.87999	3.87999	3.04452	0	1.94591	0.4286	0.426166	0.320006	1	13.7101	0	350000	350481	40.27	0.824023	1	1	1
663	2015	1	22.1055	0.486907	1.94896	0.011922	0.0232356	1.46287	-3.99459	3.99459	3.09104	0	1.94591	0.4286	0.391274	0.190266	1	13.7953	0	350000	350481	23.44	0.363017	1	1	0.8
663	2016	1	22.1874	0.500101	2.0004	0.029861	0.0597341	1.46011	-4.03628	4.03628	3.13549	0	1.94591	0.4286	0.386434	0.190284	1	14.4033	0	350000	350481	23.45	0.365208	1	0.8	0.6
663	2017	1	22.1496	0.46751	1.87797	0.017121	0.0321527	1.54321	-4.07557	4.07557	3.17805	0	1.94591	0.4286	0.380711	0.190284	1	15.0964	0	350000	350481	23.45	0.359277	1	1	0.8
663	2018	1	21.7488	0.699734	3.33038	-0.480407	-1.59994	1.28006	-4.10054	4.10054	3.21888		1.94591	0.4286	0.324716	0.190284	0	14.4033	0	350000	350481	23.45	0.368827	1	1	0.8
663	2019	1	21.67	0.765554	4.26537	-0.091882	-0.391911	1.29665	-4.13596	4.13596	3.2581		1.94591	0.4286	0.329336	0.192717	0	14.4033	0	350000	350481	23.74	0.423399	1	0.8	0.8
663	2021	1	21.0348	0.502262	2.00909	0.040024	0.0804117	2.6063	-4.15954	4.15954	3.3322		1.79176	0.5	0.304837	0.192717	1	14.0779	0	350000	350481	23.74	0.48449	1	1	0.8
663	2022	1	20.8441	0.167743	1.20155	0.220251	0.286025	2.49316	-4.17582	4.17582	3.3673		1.60944	0.5714	0.398757	0.192717	1	13.9978	0	350000	350481	4.02	0.0852417	1	1	1
665	2013	1	21.9213	0.299572	1.4277	0.055501	0.0792387	1.2855	-4.1487	4.1487	3.2581	0	2.3979	0.3636	0.740577	0.201887	1	13.3047	0	420000	420100	65.28	0.932172	1	0.4	0.2
665	2014	1	22.7402	0.331647	1.49622	0.032586	0.0487557	1.13518	-4.19254	4.19254	3.29584	1	2.3979	0.3636	0.766905	0.143051	1	13.5924	0	420000	420100	71.5	1	1	0.2	0
665	2015	1	22.7521	0.296669	1.42181	0.048861	0.0694709	1.31048	-4.23217	4.23217	3.3322	1	2.3979	0.3636	0.690254	0.131601	1	13.4588	0	420000	420100	65.79	1	1	0	1
665	2016	1	22.8175	0.286639	1.40182	0.036852	0.0516597	1.29391	-4.26992	4.26993	3.3673	0	2.3979	0.3636	0.698772	0.131601	1	13.7212	0	420000	420100	65.79	1	1	1	1
665	2017	1	22.9703	0.352956	1.54549	0.035034	0.0541447	1.02241	-4.30325	4.30325	3.4012		2.30259	0.4	0.68953	0.131601	1	13.7212	0	420000	420100	65.79	1	1	1	1
665	2018	1	23.1352	0.402302	1.67308	0.01864	0.0311863	0.816409	-4.33378	4.33378	3.43399		2.30259	0.4	0.662471	0.131601	1	13.9978	0	420000	420100	65.79	1	1	1	1
665	2019	1	23.1968	0.420399	1.72532	0.010231	0.0176518	0.854901	-4.36964	4.36964	3.46574		2.19722	0.4444	0.610471	0.121648	1	13.7642	0	420000	420100	60.8	1	1	0	0
665	2020	1	23.1806	0.463561	1.86415	-0.057422	-0.107043	0.837022	-4.41076	4.41076	3.49651	0	2.30259	0.4	0.587061	0.11938	1	13.7321	0	420000	420100	58.7	1	1	0	0
665	2021	1	23.1939	0.49367	1.975	-0.037249	-0.0735666	1.03127	-4.44984	4.44984	3.52636	0	2.3979	0.3636	0.5585	0.115558	1	13.7101	0	420000	420100	55.85	1	1	0	0
665	2022	1	23.187	0.485551	1.94383	-0.050103	-0.0973916	1.11695	-4.49032	4.49032	3.55535	0	2.3979	0.3636	0.482612	0.103346	1	13.7953	0	420000	420100	47.18	0.979855	1	1	1
668	2015	0	21.0888	0.494807	1.97944	0.020214	0.0400124	3.48258	-4.16568	4.16568	3.3322	0	1.79176	0.5	0.442417	0.392808	1	13.487	0	310000	310000	0	0	0	0.2	0
668	2017	0	21.539	0.691801	3.24466	0.006145	0.0199384	1.66281	-4.28716	4.28716	3.4012	0	1.94591	0.4286	0.5139	0.392808	1	13.487	0	310000	310000	4.79	0.0858423	1	0.2	0
668	2018	0	21.7597	0.659968	2.9409	0.003906	0.0114872	1.17542	-4.34113	4.34113	3.43399	0	1.94591	0.4286	0.48198	0.392808	1	13.487	0	310000	310000	4.79	0.0885234	1	0	0
668	2019	0	21.7215	0.594564	2.46648	0.015547	0.0383463	1.31936	-4.37901	4.37901	3.46574	0	1.94591	0.4286	0.406904	0.405344	1	13.487	0	310000	310000	0	0	0	0	0
668	2020	0	21.6862	0.602217	2.51393	-0.00889	-0.0223488	1.35925	-4.41694	4.41694	3.49651	0	1.94591	0.4286	0.466806	0.408099	1	13.487	0	310000	310000	0	0	0	0.6	0.2
668	2021	0	22.0704	0.516526	2.06836	0.072691	0.150351	1.12262	-4.4737	4.4737	3.52636	0	1.94591	0.4286	0.468754	0.408099	0	14.221	0	370000	370200	0	0	0	0	0
668	2022	0	21.5682	0.435911	1.77277	-0.016398	-0.0290699	1.25573	-4.48925	4.48925	3.55535	0	1.94591	0.4286	0.449601	0.408099	1	14.221	0	370000	370200	0	0	0	1	1
670	2013	0	19.823	0.354378	1.54889	0.010966	0.0169852	6.42464	-3.83566	3.83566	3.21888	1	2.19722	0.3333	0.4318	0.259904	1	13.1224	0	420000	421000	7.42	0.156738	1	0	0
670	2014	0	20.4503	0.290102	1.40865	0.006418	0.00904073	6.6382	-3.99696	3.99696	3.2581	0	2.19722	0.3333	0.439765	0.259228	1	14.4033	0	420000	421000	3.3	0.0736936	1	0	0
670	2015	0	20.353	0.22105	1.28378	-0.019428	-0.0249413	13.3134	-4.02036	4.02036	3.29584	1	2.19722	0.3333	0.487161	0.259228	0	14.604	0	420000	421000	1.99	0.0431203	1	0	0
670	2017	0	19.9178	0.183631	1.22494	-0.162115	-0.374303	7.75021	-4.01615	4.01615	3.3673	0	2.19722	0.3333	0.377067	0.259228	0	14.604	0	420000	421000	1.5	0.0377358	1	1	1
672	2015	0	22.2661	0.601407	2.50882	0.012842	0.0322183	1.28595	-4.07735	4.07735	3.17805	1	2.19722	0.3333	0.828974	0.311921	1	13.7101	0	620000	620400	34.9	0.428536	1	1	1
672	2016	0	22.4834	0.724193	3.62573	0.02392	0.0867274	2.45135	-4.11755	4.11755	3.21888	1	2.19722	0.3333	0.689237	0.322714	1	14.4033	0	620000	620400	29.01	0.41729	1	1	1
672	2017	0	22.513	0.607327	2.54664	0.128234	0.326566	1.92809	-4.15726	4.15726	3.2581	1	2.19722	0.3333	0.649144	0.322714	1	14.2855	0	620000	620400	10.32	0.15855	1	1	1
672	2018	0	22.6695	0.490646	1.96327	0.204072	0.353971	1.47129	-4.19449	4.19449	3.29584	1	2.19722	0.3333	0.658298	0.322714	1	14.2855	0	620000	620400	10.32	0.158647	1	1	1
672	2019	0	23.0157	0.41616	1.7128	0.197881	0.368839	1.91938	-4.22087	4.22087	3.3322	1	2.19722	0.3333	0.676773	0.322714	1	14.3461	0	620000	620400	11.23	0.167687	1	1	1
672	2020	0	23.1484	0.366158	1.57768	0.181066	0.285664	1.77045	-4.25292	4.25292	3.3673	1	2.19722	0.3333	0.637398	0.308678	1	14.3461	0	620000	620400	10.87	0.168606	1	1	1
672	2021	0	23.4396	0.402857	1.67464	0.149005	0.24953	1.48245	-4.27016	4.27016	3.4012	1	2.19722	0.3333	0.687476	0.316462	1	14.4033	0	620000	620400	12.39	0.192511	1	1	1
672	2022	0	23.5105	0.433459	1.7651	0.059081	0.104284	1.07493	-4.30351	4.30351	3.43399	1	2.19722	0.3333	0.625226	0.309608	1	14.4033	0	620000	620400	11.54	0.185531	1	1	1
676	2015	0	19.7158	0.534206	2.14687	-0.013503	-0.0289892	17.6759	-3.57481	3.57481	2.99573	1	1.60944	0.4	0.209785	0.200263	1	13.8451	0	410000	410100	0	0	0	1	0.2
676	2017	0	22.6731	0.280641	1.39013	0.075203	0.104542	1.26506	-3.9944	3.9944	3.09104	0	1.60944	0.4	0.662932	0.392535	1	14.9942	0	410000	410100	0	0	0	1	1
676	2018	0	22.7888	0.256617	1.3452	0.090487	0.121723	1.13731	-4.03096	4.03096	3.13549	0	1.60944	0.4	0.667172	0.392535	1	15.0245	0	410000	410100	0	0	0	1	1
676	2019	0	22.9488	0.28118	1.39117	0.065571	0.0912203	1.286	-4.0643	4.0643	3.17805	0	1.60944	0.4	0.540439	0.358525	1	15.0245	0	410000	410100	0	0	0	1	1
676	2020	0	22.5183	0.388394	1.63504	-0.350989	-0.799625	1.66002	-4.1172	4.1172	3.21888	0	1.60944	0.4	0.490136	0.320992	1	15.0245	0	440000	440100	0	0	0	1	1
676	2021	0	22.3493	0.25002	1.33337	0.025089	0.0334529	2.11675	-4.1579	4.1579	3.2581	0	1.79176	0.3333	0.443365	0.291091	1	14.8628	0	440000	440100	0	0	0	1	1
676	2022	0	22.1801	0.175884	1.21342	-0.090619	-0.109959	1.74066	-4.19615	4.19615	3.29584	0	1.60944	0.4	0.379283	0.233413	1	14.7901	0	440000	440100	0.95	0.0254555	1	1	1
677	2013	1	21.9257	0.843264	6.38014	-0.090605	-0.578073	1.62465	-4.14888	4.14888	3.2581	1	2.19722	0.3333	0.463	0.297668	1	13.7101	0	370000	370700	33.34	0.692563	1	0.2	0
677	2014	1	21.8261	0.811452	5.30369	-0.142594	-0.756274	2.68386	-4.18452	4.18452	3.29584	0	2.19722	0.3333	0.405	0.297668	1	13.7321	0	370000	370700	33.34	0.803373	1	0.2	0.6
677	2016	0	20.5541	0.238342	1.31293	0.019264	0.0252922	7.68724	-4.13377	4.13377	3.3673	0	2.19722	0.3333	0.354147	0.231487	1	13.3047	0	370000	370700	10.19	0.265365	1	0	0.2
677	2017	0	20.5546	0.229517	1.29789	0.009154	0.0118809	4.30011	-4.17384	4.17384	3.4012	0	2.19722	0.3333	0.359917	0.231487	1	12.7068	0	370000	370700	10.19	0.265157	1	0.4	0.4
677	2018	0	20.5871	0.246866	1.32778	0.007338	0.00974328	2.82084	-4.21892	4.21892	3.43399	0	2.19722	0.3333	0.346115	0.231487	1	12.7657	0	370000	370700	10.19	0.274515	1	0.8	0.8
677	2019	0	20.5768	0.218258	1.27919	0.020816	0.0266277	3.90912	-4.25733	4.25733	3.46574	0	1.79176	0.5	0.347209	0.231487	1	12.7883	0	370000	370700	10.19	0.272971	1	0.6	1
677	2020	0	20.5808	0.202091	1.25328	0.019278	0.0241607	2.95175	-4.29795	4.29795	3.49651	0	2.19722	0.3333	0.338106	0.231487	1	13.0815	0	370000	370700	10.19	0.273557	1	0	0
677	2021	0	20.7858	0.207755	1.26224	0.145655	0.183851	2.86977	-4.36795	4.36795	3.52636	0	2.19722	0.3333	0.340776	0.231487	1	13.1224	0	370000	370700	10.19	0.25603	1	1	1
677	2022	0	20.8782	0.189322	1.23353	0.088334	0.108963	2.39447	-4.42029	4.42029	3.55535	0	2.19722	0.3333	0.343106	0.231487	1	13.1224	0	370000	370700	10.52	0.283787	1	1	1
678	2012	1	21.0002	0.597451	2.48417	0.004225	0.0104956	1.50818	-3.83546	3.83546	2.99573	1	2.19722	0.3333	0.2845	0.27421	1	13.3047	0	420000	420600	27.42	0.907947	1	0.4	0.6
678	2013	1	21.4905	0.49023	1.96167	0.001924	0.00377425	1.2294	-3.92353	3.92353	3.04452	1	2.19722	0.3333	0.4922	0.298313	1	13.653	0	420000	420600	49.07	0.97053	1	0.4	0.4
678	2014	1	21.5306	0.509652	2.03937	0.003434	0.00700319	1.5382	-3.96655	3.96655	3.09104	1	2.19722	0.3333	0.522959	0.298313	1	13.4588	0	420000	420600	49.07	0.903018	1	0.4	0.2
678	2015	1	21.5778	0.554425	2.24429	-0.031519	-0.0707378	2.27717	-4.00992	4.00992	3.13549	1	2.19722	0.3333	0.585744	0.301347	1	13.4588	0	420000	420600	49.51	0.889827	1	0.4	0.4
678	2016	1	21.6704	0.499855	1.99942	0.006442	0.0128803	2.72316	-4.05598	4.05598	3.17805	1	2.19722	0.3333	0.570957	0.279366	1	13.4588	0	420000	420600	46.03	0.788185	1	0	0
678	2018	0	21.737	0.543568	2.19091	-0.020328	-0.0445368	1.35241	-4.13989	4.13989	3.2581	0	2.19722	0.3333	0.526756	0.279366	1	13.4588	0	420000	420600	18.09	0.322288	1	0	0
678	2019	0	21.7147	0.529874	2.12709	0.004918	0.010461	1.71336	-4.17863	4.17863	3.29584	0	2.19722	0.3333	0.52676	0.279366	1	13.4588	0	420000	420600	18.09	0.319837	1	1	1
678	2020	0	21.6775	0.556464	2.25461	-0.036018	-0.0812065	1.40606	-4.21642	4.21642	3.3322	0	2.19722	0.3333	0.5125	0.279366	1	13.4588	0	420000	420600	18.09	0.334876	1	1	1
678	2021	0	21.621	0.552536	2.23482	-0.019901	-0.0444751	1.42715	-4.25284	4.25284	3.3673	0	2.19722	0.3333	0.53382	0.279366	1	13.4588	0	420000	420600	18.09	0.323729	1	1	1
678	2022	0	21.5985	0.59718	2.4825	-0.053039	-0.131669	1.67939	-4.29134	4.29135	3.4012	0	2.19722	0.3333	0.51974	0.279366	1	13.4588	0	420000	420600	18.09	0.342808	1	1	1
679	2016	0	22.6608	0.773267	4.41047	0.00425	0.0187445	1.49715	-4.0747	4.0747	3.17805	0	1.94591	0.4286	0.303418	0.280584	1	13.5278	0	210000	210200	0	0	0	0.4	0.2
679	2017	0	22.5222	0.75439	4.0715	0.000331	0.00134767	1.17073	-4.11715	4.11715	3.21888	0	1.94591	0.4286	0.299965	0.280584	1	13.5278	0	210000	210200	0	0	0	0.2	0
679	2018	0	22.4438	0.815167	5.4103	-0.077292	-0.418173	1.06072	-4.15781	4.15781	3.2581	0	1.94591	0.4286	0.300199	0.280584	1	13.5278	0	210000	210200	0	0	0	0.4	0
679	2019	0	22.2289	0.850198	6.67548	-0.076625	-0.511509	1.13249	-4.19691	4.19691	3.29584	0	1.94591	0.4286	0.2993	0.280584	0	13.5278	0	210000	210200	0	0	0	0.2	0
679	2021	0	20.762	0.634086	2.73288	-0.270239	-0.777251	2.11525	-4.16465	4.16465	3.3673	0	1.94591	0.4286	0.314	0.280584	1	13.3692	0	210000	210200	0	0	0	0	0
679	2022	0	20.6918	0.669176	3.02275	-0.061711	-0.186537	3.31003	-4.19464	4.19464	3.4012	0	1.94591	0.4286	0.319845	0.280584	1	13.3692	0	210000	210200	0	0	0	1	1
680	2013	1	23.2554	0.62131	2.64068	-0.030975	-0.0817951	0.950024	-3.92541	3.92541	3.04452	0	2.19722	0.3333	0.298863	0.276248	1	14.3461	0	370000	370800	27.62	0.910049	1	0.8	0.8
680	2014	1	23.1401	0.597773	2.48616	-0.002488	-0.00618556	1.33352	-3.97346	3.97346	3.09104	0	2.19722	0.3333	0.299652	0.276248	1	14.4033	0	370000	370800	27.62	0.909151	1	0.2	0.4
680	2015	1	22.9639	0.628449	2.69142	-0.103007	-0.277236	1.49128	-4.02356	4.02356	3.13549	0	2.19722	0.3333	0.33122	0.276248	1	14.6699	0	370000	370800	30.86	0.901548	1	0	0.2
680	2016	1	22.9492	0.620766	2.63689	0.001905	0.00502328	1.30802	-4.06428	4.06428	3.17805	0	2.19722	0.3333	0.324172	0.276248	1	14.6699	0	370000	370800	30.86	0.933172	1	0.8	0.8
680	2017	1	22.981	0.621864	2.64455	0.006497	0.0171816	1.24057	-4.1027	4.1027	3.21888	0	2.19722	0.3333	0.32635	0.276248	1	14.6699	0	370000	370800	30.86	0.919547	1	0.8	0.8
680	2018	1	22.961	0.608086	2.55158	0.009073	0.0231505	1.03494	-4.14371	4.14371	3.2581	0	2.19722	0.3333	0.326333	0.293684	1	14.6699	0	370000	370800	32.61	0.949069	1	0.6	1
680	2019	1	22.9128	0.584022	2.40397	0.006933	0.0166668	1.07763	-4.186	4.186	3.29584	0	2.19722	0.3333	0.326109	0.293684	1	14.6699	0	370000	370800	32.61	0.947965	1	0.6	0.8
680	2020	1	22.9957	0.606005	2.5381	0.010847	0.0275308	1.07397	-4.22194	4.22194	3.3322	0	2.19722	0.3333	0.319005	0.293684	1	14.6699	0	370000	370800	31.89	0.943212	1	0.8	0.6
680	2021	1	23.0978	0.562697	2.28675	0.019629	0.0448865	1.1132	-4.25613	4.25613	3.3673	0	2.19722	0.3333	0.416087	0.242633	1	14.3163	0	370000	370800	40.02	0.939657	1	0.8	0.8
680	2022	1	23.1676	0.550523	2.22481	0.055217	0.122847	1.06237	-4.29164	4.29164	3.4012	0	1.94591	0.4286	0.411642	0.24273	1	14.1871	0	370000	370800	40.04	0.934641	1	0.6	0.6
681	2014	0	21.1444	0.0926271	1.10208	0.093863	0.103445	2.7594	-3.93175	3.93175	3.09104	0	2.19722	0.3333	0.128941	0.146141	1	13.5171	0	320000	320400	0	0	0	0	0
681	2015	0	21.7422	0.237634	1.31171	0.061748	0.0809952	3.48464	-4.02017	4.02017	3.13549	0	2.07944	0.375	0.127439	0.13976	1	13.8155	0	320000	320400	1.84	0.0274082	1	1	1
681	2016	0	21.9827	0.337898	1.51034	0.065433	0.0988262	1.878	-4.07099	4.07099	3.17805	0	2.07944	0.375	0.088958	0.13976	1	13.8155	0	320000	320400	1.84	0.0274709	1	1	1
681	2017	0	22.1341	0.364926	1.57462	0.076246	0.120058	2.07757	-4.11525	4.11525	3.21888	0	2.07944	0.375	0.140862	0.13976	1	13.8155	0	320000	320400	1.84	0.0293461	1	1	1
681	2018	0	22.1655	0.312123	1.45375	0.079255	0.115217	2.40674	-4.15588	4.15588	3.2581	0	2.07944	0.375	0.265976	0.13976	1	13.8155	0	320000	320400	3.29	0.0548882	1	1	1
681	2019	0	22.1384	0.253447	1.33949	0.052818	0.0707492	3.064	-4.19534	4.19534	3.29584	0	2.07944	0.375	0.155348	0.13405	1	13.9108	0	320000	320400	5.07	0.0891037	1	1	1
681	2020	0	22.1192	0.215325	1.27441	0.035234	0.0449026	2.24613	-4.23491	4.23491	3.3322	0	2.07944	0.375	0.093605	0.129054	1	13.9108	0	320000	320400	4.63	0.0876562	1	1	1
681	2021	0	22.0981	0.174475	1.21135	0.039124	0.0473929	3.94185	-4.27441	4.27441	3.3673	0	2.07944	0.375	0.165827	0.129054	1	13.9108	0	320000	320400	2.52	0.0500994	1	1	1
681	2022	0	22.0831	0.133572	1.15416	0.025595	0.0295408	2.29157	-4.31403	4.31403	3.4012	0	1.79176	0.3333	0.064462	0.125843	1	13.9108	0	320000	320400	2.64	0.0598911	1	1	1
682	2014	1	21.8566	0.435378	1.7711	0.03505	0.0620769	1.97841	-3.94594	3.94594	3.04452	0	2.19722	0.3333	0.20576	0.197371	1	12.8992	0	370000	370600	19.74	0.908004	1	1	1
682	2015	1	21.9076	0.419911	1.72387	0.034697	0.0598132	2.63133	-3.98815	3.98815	3.09104	0	2.19722	0.3333	0.208979	0.197371	1	13.3047	0	370000	370600	19.74	0.900137	1	0	0
682	2017	1	22.29	0.341871	1.51946	0.038872	0.0590644	1.29123	-4.07757	4.07757	3.17805	0	2.19722	0.3333	0.221178	0.197371	1	13.3047	0	370000	370600	19.74	0.814693	1	0.2	0
682	2018	1	22.3632	0.363459	1.57099	0.043305	0.0680318	1.16369	-4.11794	4.11794	3.21888	0	2.07944	0.375	0.431118	0.275801	1	13.3047	0	370000	370600	28.15	0.626251	1	0.2	0
682	2019	1	22.5576	0.431899	1.76025	0.045158	0.0794894	1.37286	-4.15668	4.15668	3.2581	0	2.07944	0.375	0.415899	0.275801	1	13.3047	0	370000	370600	27.58	0.640056	1	0.8	1
682	2020	1	22.6546	0.448873	1.81446	0.046003	0.0834708	1.29692	-4.19484	4.19484	3.29584	0	2.19722	0.3333	0.418662	0.275801	1	13.4588	0	370000	370600	27.58	0.637099	1	1	1
682	2021	1	22.8098	0.477879	1.91526	0.052058	0.0997048	1.8873	-4.23021	4.23021	3.3322	0	2.19722	0.3333	0.521335	0.275801	1	13.4588	0	370000	370600	27.58	0.569717	1	0	0
682	2022	1	22.9812	0.522958	2.09625	0.05165	0.108271	1.65001	-4.26269	4.26269	3.3673	0	2.19722	0.3333	0.62838	0.275801	1	13.5924	0	370000	370600	32.08	0.555787	1	0.2	0
683	2013	0	23.1876	0.643807	2.80747	0.003456	0.0097026	0.904414	-3.77028	3.77028	2.83321	0	2.19722	0.3333	0.226364	0.198554	1	13.3047	0	150000	150600	0	0	0	1	0.6
683	2014	0	23.6952	0.562241	2.28436	0.014168	0.0323648	0.979343	-3.76417	3.76417	2.89037	0	2.19722	0.3333	0.488966	0.424833	1	13.3047	0	150000	150600	0.35	0.00723739	1	0.4	0
683	2015	0	23.6876	0.57365	2.34549	0.005403	0.0126727	1.021	-3.80503	3.80503	2.94444	0	2.19722	0.3333	0.588483	0.367379	1	14.221	0	150000	150600	0	0	0	0.2	0
683	2016	0	23.8249	0.56106	2.27822	-0.028498	-0.0649247	1.05826	-3.82885	3.82885	2.99573	0	2.19722	0.3333	0.571693	0.341341	1	14.221	0	150000	150600	0	0	0	0.2	0
683	2017	0	23.8161	0.522167	2.09278	0.042626	0.0892068	1.03285	-3.86993	3.86993	3.04452	0	2.19722	0.3333	0.508795	0.333359	1	14.221	0	150000	150600	0	0	0	0.2	0.4
683	2018	0	23.8851	0.502393	2.00962	0.069386	0.139439	0.929279	-3.90123	3.90123	3.09104	0	2.48491	0.3333	0.467187	0.332564	1	14.221	0	150000	150600	0	0	0	0.4	0.6
683	2019	0	23.8811	0.483047	1.93441	0.037116	0.0717976	0.874606	-3.94175	3.94175	3.13549	0	2.48491	0.3333	0.413876	0.286029	1	14.221	0	150000	150600	5.1	0.121284	1	0.6	0.4
683	2020	0	23.8698	0.479072	1.91965	0.005436	0.0104352	0.842783	-3.9832	3.9832	3.17805	0	2.48491	0.3333	0.430042	0.29974	1	14.221	0	150000	150600	5.77	0.135256	1	0.8	0.4
683	2021	0	23.9905	0.348293	1.53443	0.216708	0.332524	1.33551	-4.00716	4.00716	3.21888	0	2.48491	0.3333	0.525977	0.305572	1	14.221	0	150000	150600	5.93	0.134926	1	0.6	0.2
683	2022	0	24.1199	0.440122	1.7861	0.106828	0.190806	1.35374	-4.02858	4.02858	3.2581	0	2.48491	0.3333	0.618885	0.30993	1	14.221	0	150000	150600	2.26	0.0515746	1	0.2	0.2
685	2013	1	22.828	0.197314	1.24582	0.074327	0.0925978	1.23156	-3.98953	3.98953	3.09104	0	2.07944	0.375	0.741729	0.622471	1	13.8643	0	440000	442000	62.524	0.840783	1	1	0.4
685	2014	1	23.0214	0.232986	1.30376	0.077972	0.101657	1.69114	-4.02056	4.02056	3.13549	0	2.19722	0.3333	0.709188	0.492561	1	13.8643	0	440000	442000	49.6	0.731887	1	0.6	0.6
685	2015	1	23.3439	0.196852	1.2451	0.110591	0.137697	1.48378	-4.03844	4.03844	3.17805	0	2.19722	0.3333	0.677172	0.46811	1	14.0225	0	440000	442000	49.92	0.761788	1	0.8	0.6
685	2016	1	23.4352	0.236022	1.30894	0.066386	0.0868952	1.23688	-4.07055	4.07055	3.21888	0	2.07944	0.375	0.683918	0.478893	1	14.0855	0	440000	442000	51	0.766226	1	0.8	0.8
685	2017	1	23.486	0.227687	1.29481	0.069474	0.0899557	1.15466	-4.10586	4.10586	3.2581	0	2.19722	0.3333	0.67595	0.479792	1	14.1007	0	440000	442000	51.02	0.766296	1	1	0.6
685	2018	1	23.5649	0.265539	1.36154	0.042222	0.0574871	0.887726	-4.13812	4.13812	3.29584	0	2.19722	0.3333	0.668008	0.479792	1	14.2602	0	440000	442000	50.44	0.756789	1	1	0.2
685	2019	1	23.6747	0.29566	1.41977	0.055975	0.0794715	0.941331	-4.16647	4.16647	3.3322	0	2.07944	0.375	0.689022	0.479792	1	14.2076	0	440000	442000	49.85	0.733844	1	0.6	0.2
685	2020	1	23.7625	0.311107	1.4516	0.064594	0.093765	0.912696	-4.1964	4.1964	3.3673		2.07944	0.375	0.670967	0.479802	1	14.2602	0	440000	442000	49.85	0.737317	1	0.2	0.6
685	2021	1	23.8364	0.313185	1.456	0.064725	0.0942394	0.909636	-4.22742	4.22742	3.4012		2.07944	0.5	0.673523	0.479802	1	14.0225	0	440000	442000	49.81	0.740559	1	0.6	0.4
685	2022	1	23.9617	0.374046	1.59756	0.041122	0.0656949	0.813779	-4.2511	4.25109	3.43399	0	2.07944	0.5	0.623487	0.483048	1	14.4033	0	440000	442000	58.17	0.908339	1	0.2	0.6
688	2013	0	20.8574	0.150741	1.1775	0.178948	0.290629	2.08812	-4.01758	4.01758	3.21888	0	2.19722	0.3333	0.786307	0.408282	1	13.3047	0	500000	500000	0.88	0.0112503	1	0	0
688	2014	0	21.2196	0.265747	1.36193	0.184531	0.267477	2.11186	-4.09953	4.09953	3.2581	0	2.19722	0.3333	0.780254	0.409865	1	13.5924	0	500000	500000	0.88	0.0113183	1	0	0
688	2015	0	21.3766	0.222466	1.28612	0.149832	0.192702	2.38262	-4.15421	4.15421	3.29584	0	2.19722	0.3333	0.768952	0.409865	1	13.6877	0	500000	500000	0.88	0.0113872	1	0.6	0.4
688	2016	0	21.3948	0.0946737	1.10457	0.11892	0.131356	5.33031	-4.19577	4.19577	3.3322	0	2.19722	0.3333	0.781551	0.409865	1	14.2729	0	500000	500000	0.88	0.0114301	1	0.6	0.8
688	2018	0	21.6879	0.10764	1.12062	0.153672	0.172208	5.10952	-4.29705	4.29705	3.4012	0	1.94591	0.4286	0.752368	0.409865	1	14.3343	0	500000	500000	0.88	0.0113212	1	0.4	0.4
688	2019	0	21.7036	0.200244	1.25038	0.064103	0.0801532	6.05016	-4.33798	4.33798	3.43399	0	1.94591	0.4286	0.755737	0.409865	1	14.3343	0	500000	500000	0.88	0.0113886	1	0	0.8
688	2020	0	21.9953	0.32235	1.47569	0.041242	0.0608603	3.48734	-4.39142	4.39142	3.46574	0	2.19722	0.3333	0.82857	0.409865	1	14.6309	0	500000	500000	0.88	0.0105922	1	0.6	0.4
688	2021	0	22.4222	0.451402	1.82283	0.034352	0.0626178	3.35908	-4.4379	4.4379	3.49651	0	2.19722	0.3333	0.789965	0.409862	1	14.3921	0	500000	500000	0.88	0.0110303	1	0.6	0.4
688	2022	0	22.7719	0.584008	2.40389	0.020041	0.0481764	2.9196	-4.47153	4.47153	3.52636	0	2.07944	0.375	0.792841	0.417072	1	14.5235	0	500000	500000	0.89	0.0110026	1	0.6	0.4
690	2015	0	22.9956	0.478615	1.91797	0.066414	0.12738	2.21328	-3.86194	3.86194	2.94444	0	2.19722	0.3333	0.46819	0.303019	1	13.7321	0	440000	441400	3.9	0.0896964	1	0	0.2
690	2016	0	23.4798	0.476761	1.91117	0.042841	0.0818766	1.59842	-3.86645	3.86645	2.99573	0	2.19722	0.3333	0.603793	0.2611	1	13.7321	0	440000	441400	6.76	0.151163	1	0.2	0.2
690	2017	0	23.5791	0.512	2.04918	0.00593	0.0121516	1.4808	-3.89667	3.89667	3.04452	0	2.19722	0.3333	0.327408	0.16	1	13.7851	0	440000	441400	4.12	0.109081	1	0	0
690	2018	0	23.7956	0.589695	2.43721	0.021409	0.0521782	1.25103	-3.91243	3.91243	3.09104	0	2.19722	0.3333	0.334601	0.16	1	13.9108	0	440000	441400	3.09	0.0740297	1	0.2	0.2
690	2019	0	23.667	0.499557	1.99823	0.046516	0.0929497	1.14087	-3.96732	3.96732	3.13549	0	2.19722	0.3333	0.348617	0.16	1	13.9978	0	440000	441400	3.09	0.0736065	1	0	0.2
690	2020	0	23.6835	0.435297	1.77084	0.094182	0.166781	1.24734	-4.00549	4.00549	3.17805	0	2.19722	0.3333	0.380844	0.16	1	13.3047	0	440000	441400	3.09	0.0722469	1	0.2	0.2
690	2021	0	23.7028	0.43223	1.76128	0.041893	0.0737852	1.08677	-4.04332	4.04332	3.21888	0	2.19722	0.3333	0.28128	0.16	1	14.0779	0	440000	441400	0	0	0	0	0
690	2022	0	23.7238	0.438299	1.78031	0.009115	0.0162275	1.14198	-4.08092	4.08092	3.2581	0	2.19722	0.3333	0.462823	0.16	1	14.0779	0	440000	441400	0	0	0	0	0.2
691	2013	0	19.5486	0.658523	2.75595	-0.017719	-0.0518893	5.74112	-3.62788	3.62788	3.09104	0	1.94591	0.4286	0.307493	0.09967	1	12.7657	0	460000	460100	0	0	0	0	0
691	2014	0	19.6734	0.769477	4.07287	-0.124353	-0.539438	5.52516	-3.72173	3.72174	3.13549	1	2.07944	0.375	0.28213	0.09967	1	12.8992	0	460000	460100	0.58	0.0199793	1	0	0
691	2015	0	19.7158	0.671943	3.04825	0.049527	0.150971	12.126	-3.71368	3.71368	3.17805	0	2.3979	0.4545	0.283104	0.09967	1	13.2177	0	460000	460100	0	0	0	0	0.4
691	2019	0	20.0128	0.633814	2.73085	-0.044571	-0.121717	5.51659	-3.82805	3.82805	3.3322	1	2.19722	0.3333	0.292737	0.09967	0	13.2177	0	620000	620100	0	0	0	0.6	0
691	2020	0	20.405	0.681288	3.13763	0.04307	0.135138	2.54264	-4.10933	4.10933	3.3673	0	2.19722	0.3333	0.292414	0.119973	1	13.2177	0	620000	620100	0	0	0	0	0
691	2021	0	20.4121	0.590073	2.43946	0.058753	0.143326	2.68171	-4.15054	4.15054	3.4012	0	2.19722	0.3333	0.291855	0.169467	1	13.653	0	620000	620100	0	0	0	0	0
691	2022	0	20.3727	0.552619	2.23523	0.023561	0.0526643	2.6364	-4.1838	4.1838	3.43399	0	2.19722	0.3333	0.285184	0.139771	0	13.3847	0	620000	620100	0.75	0.0224484	1	1	1
692	2013	1	22.0259	0.654453	2.89396	0.005407	0.0156476	1.2287	-3.95241	3.9524	3.04452	0	2.19722	0.3333	0.531643	0.351048	1	13.2177	0	210000	210100	40.1	0.720575	1	0.2	0
692	2014	1	22.0565	0.658962	2.93222	0.012421	0.0364211	1.31913	-3.99331	3.99331	3.09104	0	2.19722	0.3333	0.359266	0.351048	1	13.5924	0	210000	210100	35.1	0.891995	1	0.6	0.2
692	2015	1	22.1769	0.672847	3.05668	0.01864	0.0569764	1.53828	-4.03609	4.03609	3.13549	0	2.19722	0.3333	0.3617	0.351048	1	13.2177	0	210000	210100	35.1	0.911452	1	0.4	0
692	2016	1	22.3105	0.705711	3.39802	0.012392	0.0421083	1.40629	-4.07772	4.07772	3.17805	0	2.19722	0.3333	0.390181	0.351048	1	13.5924	0	210000	210100	35.1	0.8714	1	0.4	0
692	2017	1	22.4537	0.758328	4.13783	-0.009972	-0.0412625	1.2578	-4.11776	4.11776	3.21888	0	2.19722	0.3333	0.357903	0.351048	1	13.5924	0	210000	210100	35.1	0.881245	1	0.6	0
692	2018	1	22.5306	0.759505	4.15809	0.003768	0.0156677	0.983337	-4.15705	4.15705	3.2581	0	2.19722	0.3333	0.358697	0.351048	1	13.5924	0	210000	210100	35.1	0.896323	1	0.8	0.2
692	2019	1	22.524	0.781216	4.57071	-0.016988	-0.0776472	1.03997	-4.19713	4.19713	3.29584	0	2.07944	0.375	0.3579	0.351048	1	13.5924	0	210000	210100	35.1	0.889508	1	0.6	0.2
692	2020	1	22.3329	0.898115	8.48222	-0.194151	-1.13678	1.23908	-4.23784	4.23784	3.3322	0	1.94591	0.4286	0.3579	0.351048	1	13.8643	0	210000	210100	35.1	0.851115	1	0.8	0
692	2021	1	22.4888	0.907209	9.64659	-0.040297	-1.32364	1.33752	-4.2775	4.2775	3.3673	0	1.94591	0.4286	0.35791	0.351048	1	13.8643	0	210000	210100	35.1	0.881467	1	0.6	0.6
692	2022	1	22.4255	0.925185	1.0461	-0.230312	0.417857	1.66405	-4.31789	4.31789	3.4012	0	1.94591	0.4286	0.2999	0.2999	1	13.8643	0	210000	210100	29.99	0.860545	1	0.4	0.6
695	2013	1	20.8673	0.727013	3.66318	0.003128	0.0114584	2.16163	-3.89887	3.89887	3.09104	1	2.19722	0.3333	0.391	0.372955	1	13.4588	0	120000	120000	39.1	0.905722	1	0.6	0.6
695	2014	1	20.8306	0.712942	3.48362	0.003024	0.0105345	3.25465	-3.93403	3.93403	3.13549	1	2.19722	0.3333	0.429	0.372955	1	13.4588	0	120000	120000	38.61	0.82412	1	0.8	0.6
695	2015	1	20.8334	0.709932	3.44746	0.00307	0.0105837	5.98334	-3.9744	3.9744	3.17805		2.19722	0.3333	0.522533	0.25	1	13.4588	0	120000	120000	40	0.801764	1	0.4	0.6
695	2018	1	20.5684	0.377041	1.60524	0.065675	0.105424	2.70796	-4.05602	4.05602	3.29584	0	2.07944	0.375	0.417163	0.25	1	13.4588	0	120000	120000	38.12	0.783395	1	0	0
695	2019	1	20.7011	0.403351	1.67603	0.037014	0.0620365	2.10006	-4.116	4.116	3.3322	0	1.94591	0.4286	0.381252	0.25	1	13.5411	0	120000	120000	35.12	0.769669	1	1	1
695	2020	1	20.7972	0.456221	1.83898	-0.023963	-0.0440675	1.9193	-4.16951	4.16951	3.3673	0	2.19722	0.3333	0.3469	0.25	1	13.5278	0	120000	120000	33.36	0.804049	1	1	1
695	2021	1	20.7375	0.490284	1.96188	-0.095927	-0.188197	2.88261	-4.20121	4.20121	3.4012	0	1.94591	0.4286	0.329996	0.25	1	13.5278	0	120000	120000	31.54	0.740897	1	1	1
695	2022	0	20.5305	0.600243	2.50152	-0.227196	-0.568335	4.60707	-4.21003	4.21003	3.43399	0	2.19722	0.3333	0.309446	0.2	1	13.5278	0	120000	120000	9.54	0.231217	1	1	1
697	2013	0	20.4026	0.212977	1.27061	0.089267	0.113424	3.78866	-3.78893	3.78893	3.04452	1	1.94591	0.4286	0.337051	0.287997	1	13.017	0	610000	610400	4.06	0.0659198	1	0	0.4
697	2014	0	21.1763	0.0941063	1.10388	0.052835	0.0583236	3.44604	-3.93511	3.93511	3.09104	1	1.94591	0.4286	0.303701	0.247559	1	13.1224	0	610000	610400	3.49	0.0672577	1	0.2	0.8
697	2015	0	21.2465	0.102522	1.11423	0.035904	0.0400054	7.419	-3.98219	3.98219	3.13549	1	1.79176	0.5	0.107003	0.247559	1	13.4588	0	610000	610400	3.32	0.0988095	1	0	0.4
697	2017	0	22.3759	0.702266	3.3587	0.010201	0.0342621	2.76117	-4.11796	4.11796	3.21888	1	1.94591	0.4286	0.050299	0.252293	1	14.3163	0	610000	610400	2.6	0.0776351	1	0	0
697	2018	0	22.3733	0.410005	1.69493	0.00421	0.00713566	1.68106	-4.15795	4.15795	3.2581	1	1.94591	0.4286	0.217644	0.210244	1	14.7516	0	610000	610400	19.27	0.44309	1	0.4	0.8
697	2019	0	22.0142	0.583251	2.39952	-0.429259	-1.03002	2.29813	-4.19204	4.19204	3.29584	1	1.94591	0.4286	0.234835	0.188058	1	15.0683	0	610000	610400	20.63	0.45967	1	0.6	0.6
697	2020	0	21.9366	0.697896	3.31012	-0.142973	-0.473258	2.74139	-4.2293	4.2293	3.3322	1	1.94591	0.4286	0.229917	0.188058	1	15.0683	0	610000	610400	20	0.463499	1	1	0.8
697	2021	0	21.9006	0.870669	7.73208	-0.171188	-1.32364	2.42096	-4.26786	4.26786	3.3673	0	1.94591	0.4286	0.21967	0.188058	1	15.0683	0	610000	610400	20	0.461361	1	0.6	0.8
697	2022	0	21.7483	0.925185	1.0461	-0.230312	0.417857	2.6138	-4.30051	4.30051	3.4012	0	1.94591	0.4286	0.225068	0.178999	0	15.0683	0	610000	610400	20	0.463177	1	0	0.4
698	2013	1	22.6722	0.560279	2.27417	0.004291	0.00975846	0.923981	-3.95442	3.95442	3.04452	0	2.19722	0.3333	0.345966	0.330843	1	14.8802	1	210000	210100	34.57	0.937364	1	0.6	0.2
698	2014	1	22.7436	0.588404	2.42957	0.002186	0.00531103	1.03276	-3.99244	3.99244	3.09104	0	2.19722	0.3333	0.3457	0.330843	1	14.8802	1	210000	210100	34.57	0.944278	1	0.8	0.4
698	2015	1	22.9882	0.597846	2.48661	0.019317	0.0480338	1.14384	-4.02233	4.02233	3.13549	0	2.19722	0.3333	0.481125	0.266821	1	14.7901	1	210000	210100	47.6	0.968267	1	0.6	0
698	2016	1	23.0839	0.602551	2.51605	0.031999	0.080511	1.1122	-4.05697	4.05697	3.17805	0	2.19722	0.3333	0.480771	0.266821	1	14.8271	1	210000	210100	47.41	0.974913	1	0.8	0.4
698	2017	1	23.0117	0.555087	2.24763	0.023116	0.0519562	1.02443	-4.10108	4.10108	3.21888	0	2.19722	0.3333	0.486839	0.266821	1	14.8271	1	210000	210100	47.23	0.960155	1	0.6	0.6
698	2018	1	22.9568	0.52887	2.12256	0.001083	0.00229873	0.854758	-4.14391	4.14392	3.2581	0	2.07944	0.375	0.486543	0.266821	1	14.838	1	210000	210100	47.23	0.966046	1	0.2	0.4
698	2019	1	22.9207	0.618969	2.62446	-0.103317	-0.271151	0.927968	-4.18563	4.18563	3.29584	1	2.19722	0.3333	0.474568	0.266821	1	14.838	1	210000	210100	47.23	0.968026	1	0.4	0.4
698	2020	1	23.0373	0.629685	2.7004	0.030823	0.0832345	1.0108	-4.21968	4.21968	3.3322	1	2.19722	0.3333	0.472453	0.266821	1	14.8663	1	210000	210100	47.23	0.964665	1	0.8	0.4
698	2021	1	23.0006	0.612214	2.57874	0.010973	0.0282965	1.10121	-4.26168	4.26168	3.3673	1	2.19722	0.3333	0.474909	0.266821	1	14.8768	1	210000	210100	47.23	0.926987	1	0.6	0.2
698	2022	1	22.6428	0.705348	3.39384	-0.230312	-0.868389	1.35598	-4.31511	4.31511	3.4012	1	2.19722	0.3333	0.474682	0.266821	1	14.8271	1	210000	210100	47.23	0.931374	1	0.8	0.6
700	2014	0	22.0915	0.64609	2.82558	0.063341	0.178975	1.62863	-4.19425	4.19425	3.29584	1	1.60944	0.4	0.417562	0.362941	1	13.8155	0	320000	320281	3.42	0.0802252	1	1	1
700	2015	0	22.2401	0.470709	1.88932	0.065034	0.12287	2.18952	-4.23705	4.23705	3.3322	1	1.60944	0.4	0.57825	0.340422	1	13.9108	0	320000	320281	8.14	0.152036	1	1	1
700	2016	0	22.504	0.477059	1.91226	0.031372	0.0599914	1.47277	-4.27735	4.27735	3.3673	1	1.60944	0.4	0.406701	0.330662	1	13.9978	0	320000	320281	1.13	0.0276622	1	0	0
700	2017	0	22.7425	0.64302	2.80128	0.017851	0.0500056	1.17783	-4.31247	4.31247	3.4012	1	1.60944	0.4	0.349595	0.330662	1	14.0779	0	320000	320281	1.13	0.0304746	1	0.4	0.8
700	2018	0	22.7244	0.685327	3.17791	0.001377	0.00437598	1.01281	-4.35301	4.35301	3.43399	1	1.60944	0.4	0.431101	0.357794	1	14.2855	0	320000	320281	0.62	0.013546	1	0	0
700	2019	0	22.7832	0.696701	3.29708	0.012958	0.0427235	1.09628	-4.39115	4.39115	3.46574	1	1.60944	0.4	0.428771	0.357793	1	14.2855	0	320000	320281	0	0	0	0	0
700	2020	0	22.8446	0.670059	3.03085	-0.000763	-0.00231254	1.2369	-4.42889	4.42889	3.49651	1	1.60944	0.4	0.387474	0.322729	1	14.2855	0	320000	320281	0	0	0	1	1
700	2021	0	22.8416	0.722761	3.607	-0.023609	-0.0851576	1.28512	-4.46901	4.46901	3.52636	1	1.60944	0.4	0.378547	0.378534	1	14.2855	0	320000	320281	0	0	0	1	1
700	2022	0	22.9558	0.680045	3.12544	0.053811	0.168183	1.13646	-4.50396	4.50396	3.55535	1	1.60944	0.4	0.388043	0.378522	1	14.2855	0	320000	320281	0.28	0.00680437	1	1	1
701	2013	1	22.8592	0.828761	5.83979	0.034599	0.202051	1.15713	-3.9883	3.9883	3.09104	0	2.19722	0.3333	0.302807	0.281998	1	13.8155	0	350000	350200	30	0.918274	1	1	1
701	2014	1	23.078	0.790127	4.7648	0.019187	0.0914221	1.11056	-4.01733	4.01733	3.13549	0	2.19722	0.3333	0.44077	0.217927	1	14.0779	0	350000	350200	34.15	0.764153	1	1	1
701	2015	1	23.3766	0.705449	3.395	0.008594	0.0291766	1.22735	-4.0357	4.0357	3.17805	0	2.19722	0.3333	0.384733	0.217927	1	14.5087	0	350000	350200	30.04	0.71866	1	1	1
701	2016	1	23.4954	0.657712	2.92151	0.007985	0.0233283	1.03455	-4.06497	4.06497	3.21888	0	2.19722	0.3333	0.400465	0.16662	1	14.604	0	350000	350200	30.04	0.726306	1	1	1
701	2017	1	23.4639	0.646789	2.83117	0.005027	0.0142323	0.954549	-4.10793	4.10793	3.2581	0	2.19722	0.3333	0.350942	0.16662	1	14.7318	0	350000	350200	30.04	0.785359	1	1	1
701	2018	1	23.5201	0.691093	3.23722	0.002891	0.00935881	0.852605	-4.14258	4.14258	3.29584	0	2.19722	0.3333	0.322434	0.16662	1	14.8088	0	350000	350200	30.04	0.791776	1	1	1
701	2019	1	23.7056	0.844306	6.42285	-0.13318	-0.855395	0.953714	-4.16299	4.16299	3.3322	0	2.19722	0.3333	0.303351	0.16662	1	14.8451	0	350000	350200	30.04	0.818975	1	1	1
701	2020	1	23.6093	0.830433	5.89738	0.003157	0.018618	0.951051	-4.21353	4.21353	3.3673	0	1.94591	0.4286	0.294182	0.291755	1	14.8451	0	350000	350200	29.18	0.802089	1	1	1
701	2021	1	23.4778	0.77795	4.50349	0.010726	0.0483045	0.972441	-4.26664	4.26664	3.4012		2.07944	0.375	0.46175	0.450038	1	14.9074	0	350000	350200	45	0.851305	1	1	1
701	2022	1	23.4972	0.772323	4.39219	0.013654	0.059971	0.984595	-4.30479	4.30479	3.43399		2.19722	0.3333	0.440318	0.429536	1	15.1636	0	350000	350200	42.95	0.854896	1	1	1
702	2013	1	20.4068	0.394248	1.65084	-0.034509	-0.0569688	2.09572	-3.62963	3.62963	2.83321	0	1.94591	0.4286	0.2767	0.257493	1	13.5278	0	430000	430600	25.75	0.836039	1	0	0
702	2014	1	20.3825	0.307983	1.44505	0.037361	0.0539885	3.9481	-3.66548	3.66548	2.89037	0	1.94591	0.4286	0.291325	0.255266	1	13.5278	0	430000	430600	25.53	0.74934	1	1	1
702	2015	1	20.2588	0.266837	1.36395	0.007245	0.00988184	7.2289	-3.68352	3.68352	2.94444	0	1.79176	0.5	0.30202	0.251346	1	13.5278	0	430000	430600	25.13	0.683996	1	1	1
702	2016	1	20.2865	0.286479	1.4015	0.001968	0.00275815	5.89874	-3.72855	3.72855	2.99573		1.94591	0.4286	0.325467	0.251346	1	13.5278	0	430000	430600	25.13	0.710088	1	1	1
702	2017	1	20.3751	0.328779	1.48982	0.021	0.0312862	2.93858	-3.7842	3.7842	3.04452	0	1.94591	0.4286	0.300312	0.251346	1	13.5278	0	430000	430600	25.13	0.652897	1	1	1
702	2018	1	20.3937	0.273323	1.37613	0.073383	0.100984	2.3346	-3.8274	3.8274	3.09104	0	1.94591	0.4286	0.363899	0.251346	1	13.653	0	430000	430600	25.13	0.577303	1	1	1
702	2019	1	20.3357	0.176657	1.21456	0.022603	0.0274527	2.43957	-3.85732	3.85732	3.13549	0	1.94591	0.4286	0.300607	0.251346	1	13.653	0	430000	430600	25.13	0.658026	1	1	1
702	2020	1	20.6456	0.328064	1.48824	0.035763	0.0532238	2.0109	-3.94783	3.94783	3.17805	0	1.94591	0.4286	0.3214	0.251346	1	13.653	0	430000	430600	3.6	0.0983875	1	1	1
702	2021	1	20.6191	0.691089	3.23718	-0.270239	-1.19492	2.17059	-3.98383	3.98383	3.21888	0	1.94591	0.4286	0.320934	0.251346	1	13.7642	0	430000	430600	25.13	0.64668	1	1	1
702	2022	1	20.4959	0.852813	6.79408	-0.19545	-0.868389	2.75391	-4.00446	4.00446	3.2581	0	1.94591	0.4286	0.299202	0.1513	1	13.7642	0	430000	430600	26.2	0.737405	1	1	1
703	2013	0	23.8932	0.690292	3.22885	0.021092	0.0681028	1.01205	-3.98019	3.98019	3.17805	0	2.19722	0.3333	0.803224	0.711676	1	14.2855	0	450000	450500	0.34	0.00424046	1	0.4	0.2
703	2014	0	24.0091	0.737606	3.81106	-0.014831	-0.0565219	1.12728	-4.00457	4.00457	3.21888	0	2.19722	0.3333	0.742936	0.700268	1	14.7516	0	450000	450500	0.91	0.0124249	1	0.4	0.4
703	2015	0	23.9505	0.669643	3.02703	0.006432	0.0194698	1.21663	-4.05262	4.05262	3.2581	1	2.19722	0.3333	0.788591	0.618483	1	14.7901	0	450000	450500	2.64	0.0337942	1	0.4	0.4
703	2016	0	24.0387	0.52011	2.08381	0.032274	0.0672529	1.28795	-4.08041	4.08041	3.29584	1	2.19722	0.3333	0.809499	0.505035	1	14.7901	0	450000	450500	0	0	0	0	0
703	2017	0	24.2279	0.523542	2.09882	0.055428	0.116334	1.52919	-4.09197	4.09197	3.3322	0	2.19722	0.3333	0.71131	0.416489	1	14.8973	0	450000	450500	0.93	0.0148373	1	1	1
703	2018	0	24.8113	0.626552	2.67775	0.037626	0.100753	1.11619	-4.02487	4.02487	3.3673	0	2.19722	0.3333	0.751632	0.44395	1	14.8628	0	450000	450500	0	0	0	1	1
703	2019	0	25.1686	0.659003	2.93258	0.047174	0.138341	1.0989	-3.98484	3.98484	3.4012		1.94591	0.4286	0.722096	0.410615	1	15.0825	0	450000	450500	0	0	0	1	1
703	2020	0	25.2479	0.671666	3.04568	0.041346	0.125927	1.1642	-4.0056	4.0056	3.43399	1	2.19722	0.3333	0.664992	0.408598	1	15.1505	0	450000	450500	0	0	0	1	1
703	2021	0	25.3824	0.687916	3.20426	0.037502	0.120166	1.0525	-4.01169	4.01169	3.46574	1	2.19722	0.3333	0.654977	0.406116	1	14.9942	0	450000	450500	0	0	0	1	1
703	2022	0	25.4415	0.708318	3.42839	-0.008256	-0.0283048	0.938836	-4.03633	4.03633	3.49651	1	2.19722	0.3333	0.651626	0.406116	1	15.1505	0	450000	450700	0	0	0	1	1
705	2015	1	21.385	0.340293	1.51583	0.019125	0.0289902	3.17218	-3.99494	3.99494	3.13549	1	2.19722	0.3333	0.364837	0.199411	1	13.4881	0	330000	330600	24.33	0.768478	1	1	1
705	2016	1	21.4249	0.348689	1.53537	0.023178	0.0355867	2.27724	-4.0383	4.0383	3.17805	1	2.19722	0.3333	0.320413	0.199411	1	13.4881	0	330000	330600	24.13	0.772407	1	1	1
705	2017	1	21.4417	0.322559	1.47614	0.03069	0.0453028	1.55823	-4.07967	4.07967	3.21888	0	2.19722	0.3333	0.2627	0.199411	1	13.4881	0	330000	330600	21.26	0.712705	1	1	1
705	2018	1	21.4748	0.319304	1.46908	0.033879	0.0497711	1.23146	-4.12232	4.12232	3.2581	0	2.19722	0.3333	0.236002	0.199411	1	13.4881	0	330000	330600	19.94	0.651208	1	1	1
705	2019	1	21.6744	0.338722	1.51222	0.082699	0.125059	1.16742	-4.17623	4.17623	3.29584	1	2.07944	0.375	0.249246	0.202037	1	13.4881	0	330000	330600	20.2	0.639848	1	1	1
705	2020	1	21.717	0.347719	1.53308	0.034374	0.0526982	1.20736	-4.21875	4.21875	3.3322	0	2.07944	0.375	0.2619	0.249311	1	13.4881	0	330000	330600	24.93	0.696563	1	1	1
705	2021	1	21.8173	0.373192	1.59538	0.026945	0.0429876	1.30952	-4.26409	4.26409	3.3673	0	2.07944	0.375	0.270658	0.249311	1	13.4993	0	330000	330600	24.93	0.671425	1	1	1
705	2022	1	21.8954	0.397322	1.65926	0.025349	0.0420606	1.18386	-4.30764	4.30764	3.4012	0	2.30259	0.3	0.258007	0.249311	1	13.6391	0	330000	330600	24.93	0.759135	1	1	1
707	2013	1	22.9166	0.835018	6.06127	-0.074586	-0.452086	1.03849	-3.94582	3.94582	3.04452	1	2.19722	0.3333	0.264839	0.251135	1	13.9108	0	420000	420981	25.43	0.885137	1	0	0.2
707	2014	1	23.0304	0.853113	6.80797	0.000333	0.00226705	1.09106	-3.98006	3.98006	3.09104	1	2.19722	0.3333	0.26795	0.251135	1	13.9978	0	420000	420981	25.11	0.805841	1	0	0.2
707	2015	1	23.1286	0.865886	7.45635	0.001387	0.010342	1.24281	-4.0142	4.0142	3.13549	1	2.19722	0.3333	0.290933	0.251135	1	14.0387	0	420000	420981	25.43	0.81324	1	1	0
707	2016	1	23.0842	0.89712	9.04635	-0.058951	-0.448662	1.30244	-4.05696	4.05696	3.17805	1	2.19722	0.3333	0.266154	0.251135	1	14.0387	0	420000	420981	25.11	0.873391	1	1	1
707	2017	1	22.9889	0.901961	8.7587	-0.078202	-0.374303	1.21876	-4.10229	4.10229	3.21888	1	2.19722	0.3333	0.272159	0.251135	1	14.0387	0	420000	420981	25.11	0.741145	1	1	1
707	2022	1	21.7282	0.463275	1.86315	0.220251	0.417857	2.06374	-4.2994	4.2994	3.4012	0	2.19722	0.3333	0.267733	0.251135	1	13.7101	0	420000	420981	25.52	0.899225	1	1	1
708	2012	1	22.1712	0.309464	1.44815	0.051296	0.0742843	1.08968	-3.91599	3.91599	2.99573	0	2.3979	0.3636	0.683501	0.299549	1	14.4033	1	420000	420200	2.67	0.0409572	1	1	0
708	2013	1	22.2277	0.302641	1.43398	0.044796	0.0642366	0.886732	-3.95689	3.95689	3.04452	0	2.3979	0.3636	0.642314	0.299549	1	14.4033	1	420000	420200	2.18	0.033767	1	1	1
708	2014	1	22.3382	0.340129	1.51545	0.053318	0.0808007	1.22128	-3.99786	3.99786	3.09104	0	2.19722	0.3333	0.601126	0.299549	1	14.4574	1	420000	420200	0.29	0.0046994	1	0	1
708	2015	1	22.3598	0.319129	1.46871	0.052631	0.0772996	1.3872	-4.03793	4.03793	3.13549	0	1.94591	0.4286	0.608989	0.299549	1	14.6299	1	420000	420200	0.51	0.00822448	1	1	1
708	2016	1	22.4892	0.363229	1.57042	0.050055	0.0786076	1.34242	-4.07749	4.0775	3.17805	0	2.19722	0.3333	0.639819	0.299549	1	14.7901	1	420000	420200	0.48	0.0075365	1	1	1
708	2017	1	22.6071	0.387679	1.63313	0.060027	0.0980319	1.16849	-4.11584	4.11584	3.21888	0	2.19722	0.3333	0.635511	0.299549	1	14.8271	1	420000	420200	0.39	0.00592345	1	0	1
708	2018	1	22.7616	0.426451	1.74353	0.066448	0.115854	0.939782	-4.15187	4.15187	3.2581	0	2.19722	0.3333	0.654459	0.299549	1	14.8681	1	420000	420200	0.62	0.00954287	1	1	1
708	2019	1	25.008	0.651766	2.87163	0.074244	0.213201	1.08926	-3.90217	3.90217	3.29584	0	2.19722	0.3333	0.908417	0.721146	1	15.1788	1	420000	420200	0.79	0.00830967	1	1	1
708	2020	1	25.0728	0.633461	2.72822	0.077841	0.212367	1.26285	-3.92738	3.92738	3.3322	0	2.19722	0.3333	0.911087	0.727182	1	15.1719	1	420000	420200	0.84	0.00884024	1	1	1
708	2021	1	25.1645	0.61158	2.57453	0.09379	0.241465	1.20692	-3.94583	3.94583	3.3673	0	2.19722	0.3333	0.911213	0.739844	1	15.108	1	420000	420200	5.02	0.0535352	1	1	1
708	2022	1	25.2316	0.598595	2.49125	0.078318	0.19511	1.55271	-3.96958	3.96958	3.4012	0	2.19722	0.3333	0.920285	0.724844	1	15.0945	1	420000	420200	4.26	0.0462993	1	1	1
709	2013	1	25.8301	0.731628	3.72617	0.000822	0.00306291	0.93236	-3.40456	3.40456	2.99573	0	2.19722	0.3333	0.704389	0.428199	1	14.7318	0	130000	130100	65.89	0.975137	1	1	1
709	2014	1	25.8203	0.734403	3.76511	0.00421	0.0158511	0.987115	-3.43842	3.43842	3.04452	0	2.19722	0.3333	0.710554	0.4248	1	14.7318	0	130000	130100	66.05	0.988624	1	1	0.8
709	2015	1	25.9096	0.745003	3.92162	0.002247	0.00881188	0.995176	-3.46386	3.46386	3.09104	0	2.19722	0.3333	0.647494	0.379344	1	14.7318	0	130000	130100	63.31	0.98583	1	0.4	1
709	2016	1	25.949	0.749285	3.9886	0.007687	0.0306604	0.955363	-3.49187	3.49187	3.13549	0	2.19722	0.3333	0.69999	0.396939	1	14.7318	0	130000	130100	66.09	0.990112	1	0.4	0.6
709	2017	1	25.9711	0.749358	3.98975	0.01118	0.0446054	0.967154	-3.52507	3.52507	3.17805	0	2.19722	0.3333	0.647218	0.397299	1	14.7318	0	130000	130100	63.38	0.986766	1	0.6	0.8
709	2018	1	26.0644	0.717593	3.54099	0.020989	0.0743218	0.862082	-3.53592	3.53592	3.21888	0	2.3979	0.3636	0.680707	0.397299	1	14.7318	0	130000	130100	64.29	0.970855	1	0.6	1
709	2019	1	26.0795	0.722388	3.60214	0.013557	0.0488343	0.851677	-3.57111	3.57111	3.2581	0	2.3979	0.3636	0.677227	0.397299	1	14.7318	0	130000	130100	64.29	0.960556	1	0.2	0.2
709	2020	1	26.209	0.749499	3.99201	0.008413	0.0335847	0.848126	-3.56926	3.56926	3.29584	0	2.3979	0.3636	0.701333	0.397299	1	14.7318	0	130000	130100	64.29	0.91503	1	0.6	0.8
709	2021	1	26.2181	0.749848	3.99758	0.012321	0.0492541	0.857183	-3.60628	3.60628	3.3322	0	2.3979	0.3636	0.684488	0.397299	1	14.7318	0	130000	130100	62.12	0.909251	1	0.4	0.8
709	2022	1	26.2576	0.737564	3.81045	0.006239	0.0237734	0.829847	-3.63319	3.63319	3.3673	0	2.3979	0.3636	0.679977	0.408118	1	14.9469	0	130000	130100	63.81	0.933577	1	0.4	0.6
710	2014	0	19.9155	0.708361	3.42889	0.015232	0.0522289	4.28613	-3.57567	3.57567	2.89037	0	1.94591	0.4286	0.620294	0.588638	1	12.6761	0	510000	510100	58.86	0.940256	1	0.6	0.6
710	2015	0	20.0279	0.764096	4.23901	-0.026076	-0.110536	13.1539	-3.63899	3.63899	2.94444	0	1.94591	0.4286	0.664914	0.588638	1	12.9945	0	510000	510100	58.86	0.887248	1	0.8	0.6
710	2016	0	20.1219	0.79185	4.80422	-0.007638	-0.0366947	11.4615	-3.69767	3.69767	2.99573	0	1.94591	0.4286	0.648308	0.291019	1	13.0815	0	510000	510100	29.1	0.449143	1	1	0.6
710	2017	0	21.3146	0.136147	1.1576	0.135322	0.156649	2.78941	-3.90867	3.90867	3.04452	0	2.19722	0.3333	0.498786	0.145528	1	14.604	0	510000	510100	0	0	0	0	0
710	2018	0	21.5017	0.108208	1.12134	0.119271	0.133743	1.75456	-3.96439	3.96439	3.09104	0	2.19722	0.3333	0.507371	0.145528	1	15.0094	0	510000	510100	0	0	0	0	0
710	2019	0	21.8446	0.23521	1.30755	0.126147	0.164943	2.38246	-4.02539	4.02539	3.13549	0	2.19722	0.3333	0.477212	0.138916	1	14.8802	0	510000	510100	0	0	0	0	0
710	2020	0	21.9001	0.253246	1.33913	0.063408	0.0849115	3.8599	-4.06784	4.06784	3.17805	0	2.19722	0.3333	0.503588	0.138916	1	14.8802	0	510000	510100	0	0	0	0	0
710	2021	0	21.98	0.283454	1.39558	-0.03293	-0.0459566	2.04207	-4.1109	4.1109	3.21888	1	2.19722	0.3333	0.323771	0.124087	1	15.0094	0	510000	510100	0	0	0	1	1
710	2022	0	21.8867	0.272281	1.37416	-0.076979	-0.105781	1.46361	-4.14727	4.14727	3.2581	1	2.19722	0.3333	0.268617	0.124087	1	14.8802	0	510000	510100	0	0	0	0	0
713	2013	1	21.4156	0.353948	1.54786	0.028267	0.0437534	1.74181	-4.27753	4.27753	3.4012	0	2.07944	0.375	0.397835	0.341082	1	13.567	0	340000	340100	34.11	0.822721	1	1	1
713	2014	1	21.3593	0.292397	1.41322	0.032301	0.0456485	1.92524	-4.3127	4.3127	3.43399	0	1.60944	0.4	0.370808	0.341082	1	13.567	0	340000	340100	34.11	0.875963	1	0	0
713	2015	1	21.3454	0.268832	1.36767	0.016337	0.0223437	2.37697	-4.35146	4.35146	3.46574	0	1.60944	0.6	0.523698	0.341082	1	13.5008	0	340000	340100	34.11	0.710477	1	1	1
713	2016	1	21.4522	0.329399	1.4912	0.010719	0.0159842	2.00915	-4.40052	4.40052	3.49651		1.60944	0.5714	0.487677	0.341082	1	13.5008	0	340000	340100	34.11	0.672118	1	0	0
713	2017	1	21.5085	0.371378	1.59078	0.006669	0.0106089	1.30907	-4.4449	4.4449	3.52636		1.60944	0.5714	0.344571	0.341082	1	13.5008	0	340000	340100	34.11	0.857035	1	1	1
713	2018	1	21.6163	0.335258	1.50434	0.023488	0.035334	0.895688	-4.49208	4.49208	3.55535	0	1.79176	0.5	0.383716	0.341082	1	13.567	0	340000	340100	34.11	0.780192	1	0	0
713	2019	1	21.6805	0.328171	1.48847	0.024405	0.0363262	1.66691	-4.52754	4.52754	3.58352	0	1.94591	0.4286	0.317198	0.292408	1	13.567	0	340000	340100	31.68	0.837652	1	0	0
713	2020	1	21.7003	0.332118	1.49727	0.021396	0.0320356	3.00698	-4.55414	4.55414	3.61092	0	1.94591	0.4286	0.327417	0.292408	1	13.567	0	340000	340100	31.67	0.847925	1	1	1
713	2021	1	21.7215	0.284333	1.3973	0.06864	0.0959105	2.34655	-4.59174	4.59174	3.63759	0	2.19722	0.4444	0.311656	0.292408	1	13.567	0	340000	340100	30.41	0.833151	1	1	1
713	2022	1	21.7962	0.307714	1.44449	0.01877	0.0271131	2.19975	-4.61109	4.61109	3.66356		2.07944	0.5	0.299649	0.292408	1	13.6292	0	340000	340100	29.24	0.872055	1	1	1
716	2013	0	21.1011	0.425959	1.74204	0.028146	0.0490313	1.84493	-3.88704	3.88704	3.04452	1	2.19722	0.3333	0.526689	0.332138	1	13.6762	0	450000	450900	1.9	0.0336343	1	0.6	0.2
716	2014	0	21.5685	0.222522	1.28621	0.02654	0.034136	1.5271	-3.96928	3.96927	3.09104	1	2.19722	0.3333	0.54847	0.325532	1	13.9377	0	450000	450900	0	0	0	0.4	0.6
716	2015	0	21.7617	0.384817	1.62553	0.052781	0.0857972	1.91027	-4.02124	4.02124	3.13549	0	2.19722	0.3333	0.483443	0.327149	1	13.9377	0	450000	450900	1.47	0.0279096	1	0	0
716	2016	0	21.8597	0.415167	1.70989	0.008077	0.0138108	1.9031	-4.06608	4.06608	3.17805	0	2.19722	0.3333	0.407176	0.326883	1	14.152	0	450000	450900	1.73	0.0371803	1	1	1
716	2017	0	22.342	0.461259	1.85618	0.020759	0.0385324	1.14995	-4.11788	4.11788	3.21888	0	2.07944	0.375	0.373345	0.32935	1	14.2855	0	450000	450900	1.74	0.0379996	1	1	1
716	2018	0	22.4096	0.476286	1.90944	0.004483	0.00856001	0.890629	-4.15793	4.15793	3.2581	0	2.07944	0.375	0.365695	0.305551	1	14.5333	0	450000	450900	0	0	0	1	1
716	2019	0	22.3908	0.464141	1.86616	0.002631	0.00490987	1.04463	-4.19796	4.19796	3.29584	0	2.19722	0.3333	0.336305	0.306292	1	14.5574	0	450000	450900	0	0	0	1	1
716	2020	0	22.3746	0.468068	1.87994	0.000186	0.000349669	0.945202	-4.23795	4.23795	3.3322	0	2.19722	0.3333	0.333641	0.30638	1	14.6264	0	450000	450900	0	0	0	1	1
716	2021	0	22.352	0.477292	1.91311	-0.021302	-0.0407532	0.978	-4.27791	4.27791	3.3673	0	2.19722	0.3333	0.32853	0.30638	1	14.6484	0	450000	450900	0	0	0	1	1
716	2022	0	22.267	0.460487	1.85352	-0.030906	-0.057285	1.67756	-4.31736	4.31736	3.4012	0	2.07944	0.375	0.316486	0.30638	1	14.6484	0	450000	450900	0.33	0.00753253	1	1	1
717	2014	1	23.6448	0.841851	6.32315	-0.074757	-0.4727	1.12065	-4.08974	4.08974	3.2581		2.30259	0.4	0.5684	0.560239	1	13.9333	0	440000	440200	56.02	0.955647	1	1	0
717	2015	1	23.5303	0.89864	8.76209	-0.15673	-0.700487	1.48828	-4.14159	4.14159	3.29584	0	2.3979	0.3636	0.54017	0.533665	0	13.9333	0	440000	440200	53.53	0.94326	1	1	1
717	2017	1	23.3916	0.793792	4.84948	0.174574	0.355379	2.28088	-4.23442	4.23442	3.3673	0	2.3979	0.3636	0.594034	0.530481	1	13.9333	0	440000	440200	53.78	0.950345	1	1	1
717	2018	1	23.5222	0.623936	2.65912	0.201283	0.353971	1.29411	-4.26238	4.26238	3.4012	0	2.3979	0.3636	0.571907	0.530481	1	13.9333	0	440000	440200	53.35	0.925412	1	1	1
717	2019	1	23.5665	0.534179	2.14675	0.106195	0.227974	1.20206	-4.29796	4.29796	3.43399	0	1.79176	0.5	0.605459	0.530481	1	13.6848	0	440000	440200	53.71	0.926514	1	1	1
717	2020	1	23.6	0.46439	1.86703	0.104818	0.195699	1.04623	-4.33451	4.33451	3.46574	0	1.79176	0.5	0.588399	0.530481	1	13.7747	0	440000	440200	53.05	0.890549	1	1	1
717	2021	1	23.7483	0.468118	1.88012	0.093326	0.175464	1.02615	-4.35807	4.35807	3.49651	0	1.94591	0.4286	0.60033	0.530481	1	13.7747	0	440000	440200	53.28	0.870162	1	1	1
717	2022	1	23.7256	0.543479	2.19048	-0.064461	-0.1412	0.886633	-4.40072	4.40072	3.52636	0	1.94591	0.4286	0.601598	0.529536	1	13.7747	0	440000	440200	52.95	0.869744	1	1	1
718	2012	0	23.675	0.730568	3.71151	0.044866	0.166521	1.41399	-3.84644	3.84644	2.99573	1	2.30259	0.5	0.437043	0.197345	1	13.8155	0	220000	220200	0	0	0	0.2	0
718	2013	0	23.7532	0.79086	4.78148	0.031606	0.151123	1.1741	-3.87749	3.87749	3.04452	1	2.30259	0.5	0.352074	0.268074	1	13.7101	0	220000	220200	0	0	0	0.6	0.4
718	2014	0	23.7855	0.771962	4.38524	0.035675	0.156444	1.2987	-3.91365	3.91365	3.09104	1	1.94591	0.4286	0.335319	0.268074	1	13.9553	0	220000	220200	0.73	0.0103282	1	0.8	0
718	2015	0	23.9335	0.614116	2.59145	0.035602	0.0922608	1.77383	-3.9349	3.9349	3.13549	1	1.94591	0.4286	0.407766	0.217504	1	13.9978	0	220000	220200	4.14	0.0620783	1	0	0
718	2016	0	23.7769	0.611588	2.57458	0.050056	0.128873	1.53341	-3.99468	3.99468	3.17805	1	1.94591	0.4286	0.396242	0.217504	1	14.0387	0	220000	220200	4.14	0.0619853	1	0	0
718	2017	0	23.7041	0.540393	2.17577	0.054265	0.118068	1.15633	-4.04317	4.04317	3.21888	1	1.94591	0.4286	0.319631	0.217504	1	14.0387	0	220000	220200	4.14	0.0650739	1	1	1
718	2018	0	23.6618	0.529465	2.12524	0.051823	0.110136	1.03047	-4.08789	4.08789	3.2581	1	1.94591	0.4286	0.316047	0.217504	1	14.0387	0	220000	220200	2.89	0.0453547	1	1	1
718	2019	0	23.6124	0.526626	2.1125	0.067226	0.142015	1.12932	-4.13321	4.13321	3.29584	1	1.94591	0.4286	0.318677	0.234639	1	13.9978	0	220000	220200	3.55	0.0558615	1	0	0
718	2020	0	23.4941	0.455319	1.83594	0.063425	0.116444	1.08074	-4.18509	4.18509	3.3322	1	1.94591	0.4286	0.400224	0.234639	1	13.9978	0	220000	220200	3.26	0.0461038	1	0.4	0.4
718	2021	0	23.4604	0.411897	1.70038	0.038953	0.066235	1.25462	-4.22826	4.22826	3.3673	1	1.94591	0.4286	0.267346	0.234639	1	13.9978	0	220000	220200	1.62	0.0273049	1	0.2	0.6
718	2022	0	23.4571	0.364664	1.57397	0.023533	0.0370402	1.01151	-4.26856	4.26856	3.4012	1	1.94591	0.4286	0.361064	0.204639	1	13.9978	0	220000	220200	1.25	0.0184966	1	0.4	0.2
719	2013	1	21.7995	0.302814	1.43434	0.096012	0.137714	1.21734	-4.1032	4.10321	3.21888	0	2.19722	0.3333	0.817753	0.754581	1	13.8925	0	410000	410800	77.98	0.954584	1	0.2	0.4
719	2014	1	22.8722	0.347621	1.53285	0.074403	0.114049	1.11726	-4.14776	4.14776	3.2581	0	2.19722	0.3333	0.876534	0.754581	1	14.8013	0	410000	410800	79.03	0.913219	1	0.4	0
719	2015	1	22.9531	0.340795	1.51698	0.075045	0.113842	1.69606	-4.18409	4.18409	3.29584	0	2.19722	0.3333	0.857982	0.74295	1	14.8013	0	410000	410800	83.36	0.97577	1	0.2	0.6
719	2016	1	23.0406	0.341196	1.5179	0.066222	0.100519	1.32711	-4.2195	4.21949	3.3322	0	2.19722	0.3333	0.848119	0.731208	1	14.8013	0	410000	410800	83.15	0.98484	1	0.2	0.4
719	2017	1	23.118	0.341727	1.51913	0.063882	0.0970449	1.12203	-4.25487	4.25487	3.3673	0	2.30259	0.4	0.860043	0.731856	1	14.8013	0	410000	410800	83.08	0.971582	1	0.2	0.6
719	2018	1	23.1675	0.326794	1.48543	0.064335	0.0955651	1.01675	-4.29165	4.29165	3.4012	0	2.19722	0.3333	0.876545	0.629622	1	14.8013	0	410000	410800	68.96	0.795754	1	0.4	0.6
719	2019	1	23.2347	0.323724	1.47869	0.067956	0.100486	0.946717	-4.32694	4.32694	3.43399	0	2.19722	0.3333	0.848695	0.629622	1	14.8013	0	410000	410800	67.2	0.797248	1	0.6	0.2
719	2020	1	23.337	0.342158	1.52012	0.068421	0.104008	0.904407	-4.35901	4.35901	3.46574	0	2.19722	0.3333	0.837709	0.629622	1	14.5414	0	410000	410800	66.02	0.788958	1	0.8	0.2
719	2021	1	23.4251	0.361004	1.56495	0.065675	0.102778	0.919903	-4.39146	4.39146	3.49651	0	2.07944	0.375	0.823056	0.600302	1	14.5414	0	410000	410800	62.85	0.766744	1	0.4	0.2
719	2022	1	23.4834	0.374227	1.59802	0.065738	0.105051	0.931022	-4.42611	4.42611	3.52636	0	2.07944	0.375	0.822587	0.600302	1	14.5414	0	410000	410800	62.71	0.766158	1	0.6	1
720	2013	1	22.4335	0.825087	5.71713	0.011813	0.0675365	1.18107	-3.91786	3.91786	2.99573	0	2.3979	0.3636	0.2293	0.185403	1	13.4588	0	370000	370900	22.93	0.907759	1	0.6	0.4
720	2014	1	22.4252	0.794783	4.8729	0.023504	0.114533	1.46386	-3.95789	3.95789	3.04452	0	2.3979	0.3636	0.229727	0.185403	1	13.4588	0	370000	370900	22.93	0.908839	1	0.8	0.6
720	2015	1	22.4064	0.765473	4.2639	0.025213	0.107506	2.30869	-3.99794	3.99794	3.09104	0	2.3979	0.3636	0.189281	0.185403	1	13.4588	0	370000	370900	18.54	0.869198	1	0.6	0.4
720	2016	1	22.4012	0.775646	4.45724	-0.009285	-0.0413855	1.80123	-4.03795	4.03795	3.13549	0	2.3979	0.3636	0.198978	0.185403	1	13.4588	0	370000	370900	18.54	0.836643	1	0.4	0.6
720	2017	1	22.9242	0.842368	6.3439	-0.062569	-0.374303	1.32268	-4.06547	4.06547	3.17805	0	2.19722	0.3333	0.456737	0.212627	1	13.8155	0	370000	370900	38.62	0.793018	1	1	0.4
720	2019	1	22.2552	0.437524	1.77785	0.10586	0.188204	1.64043	-4.15723	4.15723	3.2581	0	2.30259	0.4	0.478553	0.232627	1	12.9239	0	370000	370900	40.62	0.804356	1	0.4	0.2
720	2020	1	22.3883	0.455691	1.83719	0.053743	0.0987362	1.2465	-4.19796	4.19796	3.29584	0	2.30259	0.4	0.504406	0.232627	1	13.2708	0	370000	370900	40.62	0.772978	1	0.4	0.2
720	2021	1	22.4303	0.494824	1.97951	-0.015862	-0.0313989	1.63882	-4.23787	4.23787	3.3322		2.30259	0.4	0.476726	0.232627	1	13.2708	0	370000	370900	40.62	0.803243	1	0.4	0.4
720	2022	1	22.4414	0.524673	2.10381	-0.024324	-0.0511732	1.70006	-4.27782	4.27782	3.3673	0	2.30259	0.4	0.491207	0.232627	1	13.2708	0	370000	370900	40.62	0.803561	1	0.2	0.4
722	2020	1	21.9247	0.0721664	1.07778	0.029235	0.0315089	1.04517	-4.22884	4.22884	3.3322	0	1.60944	0.4	0.5737	0.449919	1	13.1224	0	430000	430100	55.84	0.943721	1	1	0
722	2021	1	21.9307	0.0614137	1.06543	0.035237	0.0375426	1.2937	-4.26907	4.26907	3.3673	0	1.60944	0.4	0.5731	0.449919	1	13.5278	0	430000	430100	54.6	0.917956	1	0.8	1
722	2022	1	21.933	0.052086	1.05373	0.019912	0.0209819	1.89657	-4.30916	4.30916	3.4012	0	1.60944	0.4	0.545796	0.449919	1	13.487	0	430000	430100	53.79	0.979603	1	1	0.8
723	2012	0	20.4793	0.390669	1.64114	-0.042538	-0.069811	1.87158	-3.80176	3.80176	3.04452	1	2.19722	0.3333	0.42719	0.29728	1	13.1224	0	140000	140100	0.35	0.00771265	1	1	1
723	2013	0	20.6076	0.446698	1.80733	0.04644	0.0839324	2.02698	-3.86208	3.86208	3.09104	1	2.19722	0.3333	0.433527	0.29728	1	13.1224	0	140000	140100	0.82	0.0184063	1	1	1
723	2014	0	20.5451	0.401394	1.67055	0.011944	0.019953	2.39394	-3.89235	3.89235	3.13549	0	2.30259	0.4	0.4383	0.29728	1	13.4588	0	140000	140100	0.25	0.00552486	1	0	0
723	2015	0	23.422	0.551948	2.23188	-0.027451	-0.0612675	1.12052	-4.03174	4.03174	3.17805	0	2.19722	0.3333	0.900924	0.74295	1	14.5087	0	140000	140100	0.13	0.00141643	1	0.2	0.6
723	2016	0	23.2567	0.412597	1.70241	0.060867	0.10362	1.18372	-4.08531	4.08531	3.21888	0	2.19722	0.3333	0.901062	0.731208	1	14.5087	0	140000	140100	2.72	0.02945	1	0.2	0.4
723	2017	0	23.3492	0.391882	1.64442	0.088663	0.145799	1.37901	-4.11801	4.118	3.2581	0	2.19722	0.3333	0.835562	0.731856	1	14.5087	0	140000	140100	0	0	0	0.6	0.8
723	2018	0	23.651	0.566621	2.30745	0.110719	0.255479	1.07122	-4.12907	4.12907	3.29584	0	2.19722	0.3333	0.81182	0.735623	1	14.5087	0	140000	140100	0	0	0	0.2	0.4
723	2019	0	23.7008	0.527545	2.1166	0.055098	0.116621	2.37708	-4.16354	4.16354	3.3322	0	2.19722	0.3333	0.747685	0.573782	1	14.2855	0	140000	140100	0	0	0	0.4	0.8
723	2020	0	23.9546	0.555294	2.24867	0.033986	0.0764235	1.58439	-4.17206	4.17206	3.3673	0	2.19722	0.3333	0.637981	0.553544	1	14.5087	0	140000	140100	0	0	0	0.6	0.6
723	2021	0	24.1044	0.514204	2.05848	0.106276	0.218767	2.7397	-4.19087	4.19087	3.4012	0	2.19722	0.3333	0.57596	0.474772	1	14.5087	0	140000	140100	0	0	0	0.4	0.2
723	2022	0	24.3223	0.547611	2.21049	0.060965	0.134762	1.56433	-4.19661	4.19661	3.43399	0	2.19722	0.3333	0.540949	0.383288	1	14.5087	0	140000	140100	0	0	0	0.6	0.4
725	2013	1	25.2509	0.587693	2.42538	0.032118	0.0778982	0.89247	-3.60486	3.60486	3.04452	0	2.3979	0.3636	0.438525	0.109763	1	15.8696	1	110000	110000	27.87	0.704678	1	1	1
725	2014	1	25.6377	0.43512	1.77029	0.019935	0.0352907	1.09885	-3.5431	3.5431	3.09104	0	2.48491	0.3333	0.724915	0.115142	1	15.9556	1	110000	110000	28.11	0.449832	1	0	0
725	2015	1	25.751	0.486537	1.94756	0.010735	0.020907	1.11105	-3.55084	3.55084	3.13549	0	2.3979	0.3636	0.469238	0.11559	1	15.7614	1	110000	110000	39.78	0.89939	1	1	1
725	2016	1	26.0469	0.551437	2.22934	0.00997	0.0222265	1.02475	-3.50143	3.50143	3.17805	0	2.48491	0.3333	0.487264	0.11559	1	16.1525	1	110000	110000	40.08	0.900067	1	0	1
725	2017	1	26.0998	0.592813	2.45587	0.030692	0.0753756	1.37352	-3.46942	3.46942	3.21888	0	2.48491	0.3333	0.41335	0.116768	1	16.2225	1	110000	110000	35.58	0.950574	1	1	1
725	2018	1	26.2497	0.604125	2.52605	0.009472	0.0239267	0.903182	-3.45087	3.45087	3.2581	0	2.48491	0.3333	0.376099	0.116768	1	16.1951	1	110000	110000	34.32	0.949903	1	1	1
725	2019	1	26.3686	0.585627	2.41328	-0.001399	-0.00337618	1.04475	-3.4509	3.4509	3.29584	0	2.48491	0.3333	0.428155	0.116768	1	16.1525	1	110000	110000	31.19	0.857811	1	0	0
725	2020	1	26.3978	0.591291	2.44673	0.010673	0.0261139	1.07551	-3.40989	3.40989	3.3322	0	2.48491	0.3333	0.42761	0.116768	1	16.1181	1	110000	110000	21.42	0.710448	1	1	1
725	2021	1	26.4523	0.517767	2.07369	0.067667	0.14032	0.950124	-3.42774	3.42774	3.3673	0	2.48491	0.3333	0.2929	0.10569	1	16.128	1	110000	110000	16	0.657624	1	1	1
725	2022	1	26.426	0.519601	2.0816	-0.004131	-0.00859909	0.830765	-3.49318	3.49318	3.4012	0	2.30259	0.4	0.278031	0.10638	1	16.133	1	110000	110000	15.99	0.645018	1	1	1
726	2013	0	22.8529	0.237442	1.31138	0.123611	0.1621	1.31195	-4.14856	4.14856	3.2581	0	2.56495	0.3846	0.426701	0.13625	1	14.4307	0	370000	370300	0.83	0.0224506	1	1	1
726	2014	0	22.8782	0.186753	1.22964	0.113516	0.139584	1.32689	-4.18751	4.18751	3.29584	0	2.56495	0.3846	0.399468	0.14685	1	14.5186	0	370000	370300	0	0	0	1	1
726	2015	0	22.9306	0.199597	1.24937	0.080907	0.101083	1.40657	-4.22517	4.22517	3.3322	1	2.56495	0.3846	0.418523	0.14685	1	14.5186	0	370000	370300	3.77	0.0985363	1	0	0
726	2016	0	22.9647	0.211971	1.26899	0.090684	0.115077	1.29223	-4.26352	4.26352	3.3673	1	2.56495	0.3846	0.417988	0.152128	1	14.5186	0	370000	370300	3.9	0.101167	1	0.6	0.8
726	2017	0	23.0428	0.235536	1.30811	0.08685	0.113609	1.10768	-4.29937	4.29937	3.4012	1	2.63906	0.3571	0.430113	0.152128	1	14.5902	0	370000	370300	3.9	0.0985346	1	0.8	0.4
726	2018	0	23.0782	0.266844	1.36397	0.08144	0.111081	1.06516	-4.33731	4.33731	3.43399	1	2.63906	0.3571	0.463587	0.152128	1	14.3665	0	370000	370300	5.48	0.128097	1	0	0
726	2019	0	23.1986	0.301725	1.4321	0.083239	0.119207	0.926104	-4.36952	4.36952	3.46574	1	2.63906	0.3571	0.477141	0.163559	1	14.3665	0	370000	370300	4.74	0.105945	1	0	0
727	2014	1	23.1694	0.924091	10.6427	0.001289	0.0355061	1.1999	-3.97152	3.97152	3.09104	0	1.94591	0.4286	0.272885	0.226999	1	13.8547	0	320000	320100	24.45	0.797456	1	0	0
727	2017	1	24.243	0.456457	1.83978	0.001856	0.00341463	0.954549	-3.96956	3.96956	3.21888	0	2.19722	0.3333	0.507451	0.245133	1	14.2538	0	320000	320100	49.95	0.966338	1	1	1
727	2018	1	24.195	0.480226	1.92391	-0.050626	-0.0974001	0.816409	-4.01713	4.01713	3.2581	0	2.19722	0.3333	0.514104	0.245133	1	14.4885	0	320000	320100	49.7	0.95983	1	1	1
727	2019	1	23.7899	0.671794	3.04687	-0.450869	-1.37374	1.07294	-4.11312	4.11312	3.29584	0	2.19722	0.3333	0.538214	0.245133	1	14.4885	0	320000	320100	49.7	0.956873	1	0	0
727	2021	1	24.4464	0.823536	5.66688	0.031795	0.180179	1.11543	-4.09529	4.09529	3.3673	1	2.19722	0.3333	0.504084	0.245133	1	15.6481	1	320000	320100	47.78	0.936679	1	1	1
727	2022	1	24.2842	0.755727	4.09378	0.006439	0.0263598	1.00699	-4.16291	4.16291	3.4012	1	2.19722	0.3333	0.491566	0.245133	1	15.6481	1	320000	320100	47.2	0.950655	1	1	1
729	2013	1	23.6627	0.315496	1.46091	0.041325	0.0603722	1.46165	-3.72779	3.72779	2.83321	0	2.70805	0.3333	0.776506	0.574618	1	15.1539	0	110000	110000	1.88	0.0267539	1	0	0
729	2014	1	23.664	0.293281	1.41499	0.041818	0.0591721	1.42641	-3.76764	3.76764	2.89037	0	2.70805	0.3333	0.752618	0.575719	1	15.2033	0	110000	110000	1.88	0.0272899	1	1	1
729	2015	1	23.627	0.249375	1.33222	0.034394	0.0458205	1.46378	-3.81166	3.81166	2.94444	0	2.70805	0.3333	0.732793	0.573903	1	15.2932	0	110000	110000	6.65	0.0941127	1	0	1
729	2018	1	23.5962	0.222432	1.28606	0.012666	0.0162893	1.10783	-3.93491	3.93491	3.09104	1	2.63906	0.3333	0.743933	0.57396	1	15.4904	0	110000	110000	63.68	0.886291	1	1	1
729	2019	1	23.6226	0.239321	1.31461	0.014508	0.0190724	1.22363	-3.97213	3.97213	3.13549	1	2.3979	0.4545	0.714789	0.57396	1	15.5126	0	110000	110000	60.65	0.843181	1	1	1
729	2020	1	23.6406	0.249383	1.33224	0.015405	0.0205231	1.48793	-4.0102	4.0102	3.17805		2.56495	0.3846	0.727781	0.57396	1	15.3102	0	110000	110000	60.65	0.829799	1	1	1
729	2021	1	23.6896	0.280513	1.38988	0.01508	0.0209594	1.45393	-4.04481	4.04481	3.21888	1	2.56495	0.3333	0.703497	0.57396	1	15.1887	0	110000	110000	59.27	0.849019	1	1	1
729	2022	1	23.7531	0.310642	1.45063	0.026536	0.0384938	1.67406	-4.07751	4.07751	3.2581	0	1.94591	0.5714	0.748119	0.57396	1	15.0562	0	110000	110000	59.27	0.874318	1	1	1
731	2013	1	22.2967	0.370382	1.58826	0.035077	0.0557115	1.58311	-3.91762	3.91762	2.99573	0	1.94591	0.4286	0.291037	0.121818	1	13.653	0	510000	510900	18.88	0.694628	1	0	0.2
731	2014	1	22.2329	0.389214	1.63724	-0.054226	-0.0887807	1.53804	-3.95696	3.95696	3.04452	0	1.79176	0.5	0.233113	0.121818	1	13.653	0	510000	510900	17.36	0.784455	1	1	0
731	2015	1	22.3491	0.443723	1.79767	0.011202	0.0201375	1.56559	-3.9979	3.9979	3.09104	0	1.94591	0.4286	0.178316	0.121818	1	13.3847	0	510000	510900	16.63	0.764598	1	1	0
731	2016	1	22.2797	0.458739	1.84754	-0.055206	-0.101995	1.70357	-4.03748	4.03748	3.13549		1.79176	0.5	0.189013	0.121818	1	13.3847	0	510000	510900	16.63	0.80377	1	0	0.2
731	2017	1	22.1988	0.379162	1.61073	0.033786	0.05442	1.45839	-4.07646	4.07647	3.17805	0	1.94591	0.4286	0.209555	0.121818	1	13.3847	0	510000	510900	16.63	0.717429	1	0.8	0.6
731	2018	1	22.1462	0.301836	1.43233	0.053714	0.0769361	1.01748	-4.1155	4.1155	3.21888	0	1.79176	0.5	0.203776	0.121818	1	13.9553	0	510000	510900	16.63	0.602755	1	1	0.2
731	2019	1	22.0639	0.241189	1.31785	0.022652	0.029852	1.04757	-4.15352	4.15352	3.2581	1	1.79176	0.5	0.245977	0.121818	1	13.9553	0	510000	510900	16.63	0.4864	1	1	0.4
731	2020	1	22.1106	0.258321	1.34829	0.024649	0.0332341	1.01168	-4.19472	4.19472	3.29584	1	1.79176	0.5	0.209554	0.121818	1	13.9553	0	510000	510900	16.63	0.636433	1	1	0.6
731	2021	1	22.2076	0.18259	1.22338	0.149329	0.182685	1.56066	-4.2366	4.2366	3.3322	1	1.79176	0.5	0.173852	0.123016	1	13.9553	0	510000	510900	16.79	0.737698	1	0.8	0.4
731	2022	1	22.3669	0.169799	1.20453	0.142091	0.171153	1.06753	-4.27794	4.27795	3.3673	1	1.94591	0.4286	0.170927	0.123016	1	13.9553	0	510000	510900	16.79	0.72184	1	1	0.4
733	2013	1	22.0514	0.340347	1.51595	0.026951	0.0408563	1.17538	-3.79317	3.79317	2.83321	0	1.94591	0.4286	0.432069	0.361303	1	13.9639	0	520000	520100	36.13	0.849296	1	1	0
733	2014	1	22.3853	0.322552	1.47613	0.025349	0.0374184	1.42968	-3.83796	3.83796	2.89037	0	1.94591	0.5714	0.561003	0.3613	1	14.2855	0	520000	520100	37.85	0.697567	1	0	0
733	2015	1	22.6188	0.426566	1.74388	0.02798	0.0487937	2.08757	-3.87561	3.87561	2.94444	0	1.94591	0.5714	0.537387	0.3613	1	14.2855	0	520000	520100	36.13	0.753493	1	1	1
733	2016	1	22.8253	0.505207	2.02105	0.02297	0.0464235	1.48378	-3.90964	3.90964	2.99573	0	1.94591	0.5714	0.469965	0.3613	1	14.2855	0	520000	520100	36.13	0.801286	1	0	1
733	2017	1	22.9201	0.522398	2.09379	0.023083	0.048331	1.2997	-3.94566	3.94566	3.04452	0	1.94591	0.5714	0.418967	0.3613	1	14.2855	0	520000	520100	36.13	0.85333	1	0	1
733	2018	1	23.0395	0.509791	2.03995	0.025363	0.0517392	1.0596	-3.97956	3.97956	3.09104	0	1.94591	0.5714	0.489315	0.329393	1	14.5087	0	520000	520100	35.23	0.761565	1	1	1
733	2019	1	22.8942	0.386039	1.62877	0.033686	0.0548667	1.35843	-4.02682	4.02682	3.13549	0	1.94591	0.5714	0.567115	0.329393	1	14.5087	0	520000	520100	36.2	0.7467	1	1	1
733	2020	1	22.9158	0.3333	1.49992	0.067258	0.100882	3.71533	-4.06586	4.06586	3.17805		1.79176	0.5714	0.651238	0.329393	1	14.5087	0	520000	520100	34.11	0.700698	1	1	1
733	2021	1	23.1323	0.331351	1.49555	0.134586	0.20128	6.11588	-4.09397	4.09397	3.21888	0	1.94591	0.5714	0.77929	0.327277	1	14.6484	0	520000	520100	32.73	0.675681	1	0	1
733	2022	1	23.3304	0.28078	1.3904	0.175738	0.244345	4.66251	-4.11955	4.11955	3.2581	0	1.94591	0.5714	0.735571	0.325844	1	14.6484	0	520000	520100	33.34	0.703672	1	1	1
735	2013	0	22.1822	0.578396	2.37189	0.005945	0.0141009	1.91446	-3.95619	3.95619	3.04452	0	1.94591	0.4286	0.241563	0.109176	1	13.2177	0	460000	460100	0	0	0	0.4	0
735	2014	0	22.1702	0.57368	2.34566	0.012852	0.0301464	2.15164	-3.99597	3.99597	3.09104	0	1.94591	0.4286	0.275163	0.109176	1	13.2177	0	460000	460100	0	0	0	0.4	0
735	2015	0	22.2279	0.593408	2.45947	0.014334	0.035254	2.07234	-4.0369	4.03689	3.13549	0	1.94591	0.4286	0.270697	0.109176	1	13.8155	0	460000	460100	2.35	0.0896604	1	0.4	0.2
735	2016	0	22.5453	0.427212	1.74585	0.014409	0.0251559	1.58072	-4.07686	4.07686	3.17805	0	1.94591	0.4286	0.48084	0.162718	1	13.8155	0	460000	460100	0	0	0	0.4	0
735	2017	0	22.5449	0.405789	1.6829	0.025142	0.0423116	1.83638	-4.11686	4.11686	3.21888	0	1.94591	0.4286	0.349079	0.171438	1	13.8643	0	460000	460100	1.8	0.0505051	1	0.4	0
735	2018	0	22.5662	0.352215	1.54372	0.061878	0.0955224	2.02472	-4.15655	4.15655	3.2581	0	1.94591	0.4286	0.244437	0.171438	1	13.8643	0	460000	460100	1.8	0.0681818	1	0.2	1
735	2019	0	22.6019	0.357066	1.55537	0.004727	0.00735223	2.14402	-4.19594	4.19594	3.29584	0	1.94591	0.4286	0.236729	0.171438	1	13.8643	0	460000	460100	1.8	0.0677711	1	0.2	1
735	2020	0	22.8549	0.490934	1.96438	0.012826	0.0251952	1.71599	-4.22848	4.22848	3.3322	0	1.94591	0.4286	0.218728	0.171438	1	13.8643	0	460000	460100	0	0	0	0.4	1
735	2021	0	23.1148	0.613377	2.5865	-0.039852	-0.103077	1.36436	-4.25508	4.25508	3.3673	1	1.94591	0.4286	0.229298	0.171438	1	13.9108	0	460000	460100	0	0	0	0	0
735	2022	0	23.2626	0.619392	2.62738	0.009032	0.0237305	1.26176	-4.28486	4.28486	3.4012	1	1.94591	0.4286	0.257159	0.171438	1	14.1871	0	460000	460100	0	0	0	1	1
736	2014	1	22.5296	0.515506	2.06401	0.011049	0.0228052	0.993575	-3.99706	3.99706	3.09104	0	2.19722	0.3333	0.760095	0.533188	1	13.487	0	500000	500000	67.714	0.869756	1	0.2	0.2
736	2015	1	22.8185	0.634364	2.73496	0.003419	0.00935084	1.14666	-4.02989	4.02989	3.13549	0	2.19722	0.3333	0.788937	0.533188	1	13.9108	0	500000	500000	67.37	0.823192	1	0	0.6
736	2016	1	23.5755	0.857386	7.01191	0.001497	0.0104968	1.19102	-4.01705	4.01705	3.17805	0	2.19722	0.3333	0.751649	0.533188	1	13.2177	0	500000	500000	67.37	0.847635	1	1	0.6
736	2017	1	24.2113	0.885647	8.74488	0.023931	0.209274	1.03096	-3.97458	3.97458	3.21888	0	2.19722	0.3333	0.743613	0.533188	1	14.4833	0	500000	500000	67.37	0.869066	1	0.8	0
736	2018	1	24.4179	0.894843	9.50957	0.028638	0.272335	0.977175	-3.98031	3.98031	3.2581	0	2.19722	0.3333	0.74245	0.533188	1	14.7633	1	500000	500000	67.37	0.872895	1	0.8	1
736	2019	1	24.5838	0.868167	7.58537	0.023624	0.179197	0.948366	-3.99011	3.99011	3.29584	1	2.19722	0.3333	0.737476	0.533188	1	14.988	1	500000	500000	67.37	0.874481	1	1	1
736	2020	1	25.3235	0.870432	7.71795	0.009005	0.0695002	0.917119	-3.86674	3.86674	3.3322	1	2.07944	0.375	0.778488	0.533188	1	15.4209	1	500000	500000	67.37	0.836998	1	1	1
736	2021	1	25.6788	0.873587	7.91055	0.005207	0.0411902	0.904693	-3.81152	3.81152	3.3673	0	2.07944	0.375	0.796695	0.533188	1	15.5166	1	500000	500000	66.6	0.8061	1	1	1
736	2022	1	25.6455	0.861324	7.21104	0.007446	0.0536934	0.952034	-3.86091	3.86091	3.4012	0	2.19722	0.3333	0.690397	0.523194	1	15.5166	1	500000	500000	61.46	0.911599	1	1	1
737	2013	1	21.901	0.899756	9.18602	-0.039836	-0.438337	1.71695	-3.82787	3.82787	2.89037	0	2.19722	0.3333	0.3233	0.25689	1	13.9978	0	140000	140800	30.98	0.918743	1	0.6	0.2
737	2014	1	21.8402	0.887481	8.88736	0.016316	0.145006	1.77647	-3.86518	3.86518	2.94444	0	2.19722	0.3333	0.350982	0.25689	1	13.9978	0	140000	140800	30.98	0.880864	1	0.6	0.4
737	2015	1	21.8262	0.89864	8.76209	-0.073864	-0.700487	2.23456	-3.90452	3.90452	2.99573	0	2.19722	0.3333	0.315664	0.25689	1	13.9978	0	140000	140800	30.98	0.923123	1	0.6	0.4
737	2016	1	21.7516	0.89712	9.04635	0.006446	0.128492	2.4098	-3.94069	3.94069	3.04452	0	2.19722	0.3333	0.310134	0.25689	1	13.9978	0	140000	140800	30.98	0.887679	1	0	0
737	2017	1	21.6851	0.901961	1.05872	-0.162115	0.355379	2.0884	-3.97688	3.97688	3.09104	0	2.19722	0.3333	0.313001	0.25689	0	13.9978	0	140000	140800	26.01	0.777114	1	1	1
737	2021	1	22.8395	0.54271	2.1868	0.100932	0.220718	1.34221	-4.14909	4.14909	3.2581	0	2.19722	0.3333	0.77634	0.490734	1	14.4033	0	140000	140800	73.11	0.94494	1	0	0
737	2022	1	22.8624	0.492937	1.97214	0.071835	0.141669	1.23185	-4.18817	4.18817	3.29584	0	2.19722	0.3333	0.747406	0.468261	1	14.7013	0	140000	140800	68.6	0.919941	1	1	1
738	2013	1	22.5901	0.302078	1.43282	0.03221	0.0461513	2.18215	-3.79616	3.79615	2.83321	0	2.70805	0.3333	0.789655	0.243914	1	13.9553	0	430000	430200	58.74	0.741199	1	0	0.6
738	2014	1	22.5972	0.281929	1.39262	0.029041	0.0404431	3.18909	-3.83603	3.83603	2.89037	0	2.56495	0.3846	0.68953	0.23344	1	13.9978	0	320000	320200	51.57	0.750437	1	0.2	0.6
738	2015	1	22.6618	0.277251	1.38361	0.028693	0.0396998	5.49066	-3.87467	3.87467	2.94444	0	2.48491	0.3333	0.732	0.23344	1	13.981	0	320000	320200	54.76	0.771811	1	0	0
738	2016	1	22.6471	0.23758	1.31161	0.030772	0.0403609	4.37702	-3.91501	3.91501	2.99573	0	2.19722	0.3333	0.69579	0.23344	1	13.981	0	320000	320200	51.59	0.756896	1	0.6	0.6
738	2017	1	22.694	0.24138	1.31818	0.030249	0.0398737	2.68235	-3.95386	3.95386	3.04452	0	2.19722	0.3333	0.683579	0.23344	1	13.9639	0	320000	320200	64.05	0.958259	1	0.8	0.8
738	2018	1	22.7054	0.219198	1.28073	0.035461	0.0454161	2.12281	-3.99355	3.99355	3.09104	0	2.07944	0.375	0.676608	0.23344	1	13.9639	0	320000	320200	63.21	0.962687	1	1	1
738	2019	1	22.7895	0.24671	1.32751	0.033261	0.0441543	2.14319	-4.03093	4.03093	3.13549	0	2.56495	0.3333	0.670355	0.226444	1	13.981	0	320000	320200	61.3	0.967946	1	1	1
738	2020	1	22.9011	0.273949	1.37731	0.042088	0.0579684	3.24978	-4.06652	4.06652	3.17805	0	2.48491	0.3333	0.621256	0.218328	1	13.981	0	320000	320200	54.19	0.939168	1	0.8	0.8
738	2021	1	23.3748	0.246407	1.32698	0.03633	0.048209	2.79071	-4.07586	4.07586	3.21888	0	2.56495	0.3571	0.689883	0.285747	1	13.981	0	320000	320200	56.39	0.94345	1	1	1
738	2022	1	23.4334	0.235813	1.30858	0.046053	0.0602641	2.39805	-4.11072	4.11072	3.2581	0	2.56495	0.3571	0.751576	0.285747	1	14.0306	0	320000	320200	55.47	0.916708	1	0.8	0.8
739	2013	0	22.2628	0.601517	2.50952	0.03453	0.0866537	1.46272	-3.79731	3.79731	2.83321	0	2.19722	0.3333	0.518931	0.173303	1	13.9978	0	330000	330783	2.01	0.0387358	1	1	0
739	2016	0	22.4494	0.534345	2.14751	0.046788	0.100478	1.99017	-3.91778	3.91778	2.99573	0	2.19722	0.3333	0.592876	0.235208	1	14.4033	0	330000	330783	0	0	0	0	0
739	2017	0	22.4622	0.464079	1.86595	0.045086	0.084128	1.78025	-3.9577	3.95771	3.04452	1	1.94591	0.4286	0.70229	0.26737	1	14.4033	0	330000	330783	0	0	0	1	1
739	2018	0	22.4726	0.418463	1.71958	0.064438	0.110806	1.9178	-3.99763	3.99763	3.09104	1	1.94591	0.4286	0.704291	0.28081	1	14.4033	0	330000	330783	0	0	0	1	1
739	2019	0	22.5985	0.422317	1.73105	0.084844	0.146869	2.71829	-4.036	4.036	3.13549	1	1.94591	0.4286	0.733867	0.28081	1	14.4033	0	330000	330783	0	0	0	0	0
739	2020	0	22.7375	0.41417	1.70698	0.108973	0.186015	4.07453	-4.07263	4.07263	3.17805	0	1.94591	0.4286	0.77035	0.28081	1	14.4033	0	330000	330783	0	0	0	1	1
739	2021	0	22.9385	0.447798	1.81093	0.10428	0.188844	4.96041	-4.1048	4.1048	3.21888	0	1.94591	0.4286	0.812316	0.28081	1	13.9978	0	330000	330783	0	0	0	1	1
739	2022	0	23.2096	0.5407	2.17723	0.082317	0.179223	2.65261	-4.12874	4.12874	3.2581	0	1.94591	0.4286	0.783349	0.28081	1	14.4033	0	330000	330783	0	0	0	0	0
751	2014	1	21.9258	0.424323	1.73709	0.0267	0.0463802	2.96558	-3.98888	3.98888	3.09104	0	2.19722	0.3333	0.238419	0.23591	1	13.5924	0	210000	211400	23.59	0.947009	1	0.2	0.4
751	2015	1	22.016	0.44906	1.81508	0.024916	0.0452245	2.93371	-4.0321	4.0321	3.13549	0	2.19722	0.3333	0.24871	0.23591	1	13.5924	0	210000	211400	23.91	0.931437	1	0.6	0.6
751	2016	1	22.1452	0.483367	1.93561	0.032424	0.0627602	2.41877	-4.07548	4.07548	3.17805	0	2.19722	0.3333	0.268893	0.23591	1	13.3847	0	210000	211400	23.91	0.866618	1	0.2	0.4
751	2017	0	22.1488	0.428925	1.75108	0.051979	0.0910196	2.16743	-4.11555	4.11555	3.21888	0	2.07944	0.375	0.245271	0.23591	1	13.7642	0	210000	211400	0.32	0.0122277	1	0.6	0.8
751	2018	0	22.2644	0.47989	1.92267	0.011365	0.0218511	1.34031	-4.15733	4.15733	3.2581	0	2.19722	0.3333	0.240988	0.23591	1	13.653	0	210000	211400	0.32	0.0120755	1	0.2	0.4
751	2019	0	22.2461	0.426042	1.74229	0.044241	0.0770806	1.4192	-4.19713	4.19713	3.29584	0	2.19722	0.3333	0.241516	0.23591	1	13.653	0	210000	211400	0.32	0.0122746	1	0.8	0.6
751	2020	0	22.3986	0.463451	1.86376	0.043781	0.0815974	1.40059	-4.23795	4.23795	3.3322	0	2.19722	0.3333	0.246913	0.23591	1	13.653	0	210000	211400	0.31	0.0116541	1	0.4	0.8
751	2021	0	22.8334	0.644793	2.81526	0.027859	0.0784303	1.30788	-4.26932	4.26932	3.3673	0	2.19722	0.3333	0.238753	0.23591	1	13.653	0	210000	211400	0.23	0.00868252	1	0.2	0
751	2022	0	22.83	0.635572	2.74403	0.008008	0.0219742	1.15517	-4.30945	4.30945	3.4012	0	2.19722	0.3333	0.237209	0.23591	1	13.8643	0	210000	211400	0	0	0	0.4	0.4
753	2016	1	22.4115	0.580786	2.38541	0.03643	0.0869006	1.36572	-4.03793	4.03793	3.13549	0	2.07944	0.375	0.345688	0.211632	1	13.7953	0	350000	350600	32.13	0.87907	1	1	1
753	2017	1	22.327	0.554079	2.24255	0.015798	0.0354278	1.27993	-4.07781	4.07781	3.17805	0	2.07944	0.375	0.402413	0.260893	1	13.7953	0	350000	350600	35.87	0.859779	1	1	1
753	2018	1	22.344	0.527247	2.11527	0.016383	0.0346544	1.09248	-4.11789	4.11789	3.21888	0	2.19722	0.3333	0.41141	0.270285	1	13.9978	0	350000	350600	36.81	0.863274	1	1	1
753	2019	1	22.4279	0.558788	2.26649	0.020916	0.0474058	1.08726	-4.15788	4.15788	3.2581	0	2.19722	0.3333	0.41702	0.275528	1	13.9978	0	350000	350600	37.33	0.858161	1	1	1
753	2020	1	22.6829	0.637744	2.76048	0.018892	0.0521509	1.04429	-4.19415	4.19415	3.29584	0	2.07944	0.375	0.430902	0.275528	1	14.0931	0	350000	350600	37.33	0.836433	1	1	1
753	2021	1	22.8165	0.663041	2.96772	0.018167	0.0539146	1.08596	-4.22996	4.22996	3.3322	0	1.94591	0.4286	0.424426	0.282104	1	14.0931	0	350000	350600	37.99	0.846668	1	1	1
753	2022	1	22.9147	0.679762	3.12268	0.010848	0.0338748	1.12189	-4.26591	4.26591	3.3673	0	1.94591	0.4286	0.433851	0.288206	1	14.1871	0	350000	350600	42.89	0.953535	1	1	1
755	2013	1	22.6283	0.77939	4.53288	-0.071804	-0.325479	1.02871	-3.83542	3.83542	2.89037	0	2.56495	0.3333	0.422782	0.277908	1	14.0624	0	140000	141000	39.04	0.955926	1	0.2	0.2
755	2015	1	22.4771	0.787332	4.70217	-0.090932	-0.427578	1.60619	-3.9176	3.9176	2.99573	0	2.56495	0.3333	0.391488	0.277908	1	14.1052	0	140000	141000	36.87	0.909248	1	0	0
755	2016	1	22.3626	0.89712	9.04635	-0.136147	-0.448662	1.64919	-3.95794	3.95794	3.04452	0	2.56495	0.3333	0.346569	0.277908	1	14.1052	0	140000	141000	34.33	0.952553	1	0.6	0.6
755	2018	1	22.9404	0.886016	8.77312	0.004994	0.043813	1.08945	-4.02471	4.02471	3.13549	0	2.19722	0.3333	0.349	0.277908	1	14.345	0	140000	141000	34.33	0.881386	1	0.4	0.4
756	2013	1	22.0712	0.533215	2.14231	0.009952	0.0213203	1.07352	-3.95372	3.95372	3.04452	0	2.19722	0.3333	0.7083	0.363243	1	13.6412	0	370000	370300	36.32	0.505991	1	0.2	0.4
756	2014	1	22.169	0.549635	2.22042	0.016097	0.0357421	1.27432	-3.99595	3.99595	3.09104	0	1.94591	0.3333	0.68	0.350842	1	13.7851	0	370000	370300	35.08	0.507891	1	0.4	0.4
756	2015	1	22.2256	0.55832	2.26408	0.020927	0.0473804	1.62057	-4.03686	4.03686	3.13549	0	2.07944	0.375	0.705217	0.344595	1	13.2177	0	370000	370300	34.46	0.489767	1	0.6	0.4
756	2016	1	22.2757	0.559729	2.27133	0.028171	0.0639855	1.511	-4.07744	4.07744	3.17805	0	2.07944	0.375	0.709778	0.344595	1	13.567	0	370000	370300	34.82	0.488908	1	1	0.6
756	2017	1	22.386	0.510879	2.04448	0.041954	0.0857742	1.50158	-4.11796	4.11796	3.21888	0	2.07944	0.375	0.817055	0.329438	1	13.5088	0	370000	370300	35.82	0.46586	1	0.6	0.8
756	2018	1	22.501	0.527302	2.11552	0.046362	0.0980796	1.0711	-4.15738	4.15738	3.2581	0	2.07944	0.375	0.705401	0.329438	1	13.8108	0	370000	370300	33.63	0.47035	1	0	0
756	2019	1	22.5852	0.5167	2.06911	0.050204	0.103878	1.1563	-4.19624	4.19624	3.29584	0	1.94591	0.4286	0.713215	0.329438	1	13.9142	0	370000	370300	33.61	0.45703	1	0	0
756	2020	1	22.6824	0.521879	2.09152	0.048938	0.102355	1.23629	-4.23416	4.23416	3.3322	0	2.07944	0.375	0.74277	0.329438	1	13.9312	0	370000	370300	33.61	0.444989	1	0.6	0.4
756	2021	1	22.7155	0.502028	2.00815	0.049383	0.0991683	1.31623	-4.27327	4.27327	3.3673	0	2.07944	0.375	0.727528	0.326546	1	13.9707	0	370000	370300	33.315	0.466839	1	0.8	0.6
756	2022	1	22.8353	0.473704	1.90007	0.05158	0.0980057	2.2461	-4.30925	4.30925	3.4012	0	2.19722	0.4444	0.683917	0.305938	1	13.9788	0	370000	370300	36.46	0.535625	1	0.6	0.6
757	2013	1	20.0612	0.767405	4.29933	0.106765	0.292146	3.80343	-3.6857	3.6857	2.99573	0	2.19722	0.3333	0.1911	0.146119	1	13.3847	0	510000	511000	15.16	0.718824	1	0	0
757	2014	1	20.639	0.424692	1.7382	0.019776	0.0343746	3.03459	-3.82684	3.82684	3.04452	0	2.19722	0.3333	0.376708	0.307373	1	13.3847	0	510000	511000	30.74	0.684328	1	1	1
757	2015	1	20.6097	0.387735	1.63328	0.016841	0.0275061	5.04721	-3.8624	3.8624	3.09104	0	2.19722	0.3333	0.453859	0.307373	1	13.3847	0	510000	511000	30.74	0.692342	1	1	1
757	2016	1	20.7193	0.424839	1.73864	0.026425	0.0459437	4.5351	-3.91861	3.91861	3.13549	0	2.19722	0.3333	0.408358	0.307373	1	13.3847	0	510000	511000	30.74	0.753431	1	1	1
757	2018	1	20.9343	0.432746	1.76288	0.064038	0.112891	2.35627	-4.02743	4.02743	3.21888	0	2.19722	0.3333	0.408203	0.307373	1	13.3847	0	510000	511000	32.06	0.771415	1	1	1
757	2019	1	21.8459	0.461438	1.8568	0.045812	0.0850636	1.27559	-4.14545	4.14545	3.2581	0	2.19722	0.3333	0.584365	0.244091	1	14.3041	0	510000	511000	41.08	0.716179	1	0	0
757	2020	1	21.8319	0.438354	1.78048	0.017403	0.0309857	1.28607	-4.18479	4.18479	3.29584	0	2.19722	0.3333	0.602179	0.222224	1	14.3041	0	510000	511000	45.32	0.755963	1	0	0
757	2021	0	21.763	0.367527	1.58109	0.030618	0.0484099	1.35034	-4.22131	4.22131	3.3322	0	2.07944	0.375	0.55639	0.222224	1	14.3041	0	510000	511000	37.54	0.678475	1	0	0
757	2022	0	21.7151	0.360818	1.5645	-0.02437	-0.0381268	1.27457	-4.25864	4.25865	3.3673	0	2.19722	0.3333	0.543745	0.230732	1	14.3041	0	510000	511000	35.15	0.652134	1	1	1
758	2013	1	23.5513	0.628521	2.69195	0.010242	0.0275709	1.23293	-3.73949	3.73949	2.83321	0	2.19722	0.3333	0.487686	0.337474	1	14.2276	0	110000	110000	34.02	0.755496	1	0.8	0.4
758	2014	1	23.6764	0.667121	3.0041	0.016697	0.0501594	1.38626	-3.76628	3.76628	2.89037	0	2.19722	0.3333	0.461422	0.337474	1	14.2729	0	110000	110000	34.06	0.773739	1	0	0
758	2015	1	23.8445	0.722136	3.59889	0.012893	0.0464004	1.33723	-3.7864	3.7864	2.94444	0	2.19722	0.3333	0.521504	0.337474	1	14.3223	0	110000	110000	40.57	0.814822	1	1	1
758	2016	1	23.8902	0.720032	3.57184	0.014435	0.0515595	1.38297	-3.82057	3.82057	2.99573	0	2.19722	0.3333	0.481972	0.337474	1	14.3694	0	110000	110000	36.82	0.779259	1	1	1
758	2017	1	23.8307	0.699863	3.33181	0.016497	0.0549648	1.26607	-3.86812	3.86812	3.04452	0	2.19722	0.3333	0.451764	0.337474	1	14.352	0	110000	110000	36.4	0.814865	1	1	1
758	2018	1	23.9461	0.631172	2.71129	0.00987	0.0267605	0.917583	-3.89321	3.89321	3.09104		2.07944	0.375	0.480061	0.337474	1	14.5479	0	110000	110000	36.91	0.790703	1	1	1
758	2019	1	23.954	0.663049	2.96779	-0.045982	-0.136465	1.00402	-3.93214	3.93214	3.13549		2.07944	0.375	0.46492	0.337474	1	14.8905	0	110000	110000	36.4	0.782123	1	1	1
758	2020	1	23.8187	0.592976	2.45686	0.006339	0.015574	1.04574	-3.98961	3.98961	3.17805	0	2.19722	0.3333	0.468826	0.337474	1	14.691	0	110000	110000	36.4	0.782291	1	1	1
758	2021	1	23.6673	0.554778	2.24607	0.011633	0.0261285	1.12091	-4.04728	4.04728	3.21888	0	2.19722	0.3333	0.410103	0.337474	1	14.691	0	110000	110000	33.75	0.817785	1	1	1
758	2022	1	23.7215	0.595757	2.47376	0.019007	0.0470188	1.06231	-4.08118	4.08118	3.2581	0	1.94591	0.4286	0.38238	0.337474	1	14.4986	0	110000	110000	34.05	0.875546	1	1	1
759	2022	1	23.2591	0.786862	4.69179	-0.027863	-0.130727	1.11528	-4.44513	4.44513	3.52636	0	2.19722	0.4444	0.51468	0.200705	1	14.0779	0	420000	420100	34.92	0.666285	1	1	1
761	2013	1	24.4856	0.635808	2.74581	0.006491	0.017823	0.886732	-3.64826	3.64826	2.89037	0	1.94591	0.4286	0.844559	0.754581	1	15.0393	0	210000	210500	82.07	0.970553	1	0.8	0.4
761	2014	1	24.6186	0.67792	3.10482	0.006404	0.0198833	0.984227	-3.66349	3.66349	2.94444	0	1.79176	0.5	0.835006	0.754581	1	15.0393	0	210000	210500	81.77	0.977175	1	0.8	0.8
761	2015	1	24.5179	0.720229	3.57435	-0.072893	-0.260545	1.08385	-3.72239	3.72239	2.99573	0	1.94591	0.4286	0.795604	0.74295	1	15.0393	0	210000	210500	78.37	0.980238	1	1	0.6
761	2016	1	24.7151	0.755066	4.08274	0.015243	0.0622332	1.04517	-3.72455	3.72455	3.04452	0	1.94591	0.4286	0.79305	0.731208	1	15.0393	0	210000	210500	78.11	0.984497	1	0.8	0.4
761	2017	1	24.8664	0.764294	4.24257	0.025547	0.108385	1.00738	-3.73326	3.73326	3.09104	0	1.94591	0.4286	0.743601	0.728447	1	15.0393	0	210000	210500	72.84	0.981539	1	1	0.2
761	2018	1	24.8115	0.670324	3.03328	0.017376	0.0527063	0.899607	-3.78484	3.78484	3.13549	0	1.79176	0.5	0.805688	0.607789	1	15.0393	0	210000	210500	65.55	0.813175	1	1	0.6
761	2019	1	24.8297	0.67047	3.03463	0.009169	0.0278245	0.907856	-3.82102	3.82102	3.17805	0	2.07944	0.5	0.814905	0.61442	1	15.0393	0	210000	210500	66.21	0.804985	1	0.8	0.8
761	2020	1	24.8978	0.668489	3.01649	0.006022	0.0181653	0.847332	-3.84652	3.84652	3.21888	0	1.94591	0.4286	0.812294	0.62178	1	15.0393	0	210000	210500	66.06	0.80837	1	0.8	0.8
761	2021	1	24.7333	0.58173	2.3908	0.045943	0.10984	0.879801	-3.9209	3.9209	3.2581		2.19722	0.3333	0.785974	0.586542	1	15.0393	0	210000	210500	76.99	0.969892	1	1	0.8
761	2022	1	24.5101	0.560832	2.27703	-0.027339	-0.0622518	0.821278	-4.00383	4.00383	3.29584		2.19722	0.3333	0.780346	0.586539	1	15.0825	0	210000	210500	76.6	0.968517	1	0.8	0.6
762	2013	1	21.6753	0.187615	1.23094	0.01045	0.0128634	2.10114	-3.89629	3.89629	2.99573	0	2.19722	0.4444	0.285706	0.176926	1	13.5924	0	540000	540100	20.74	0.711004	1	0	0
762	2014	1	21.7029	0.254193	1.34083	-0.037116	-0.0497662	2.64692	-3.93794	3.93794	3.04452		2.07944	0.5	0.292392	0.176926	1	13.5924	0	540000	540100	20.74	0.686528	1	1	1
762	2015	1	21.5998	0.158811	1.18879	0.014857	0.0176619	5.36896	-3.97143	3.97143	3.09104	0	2.19722	0.4444	0.288612	0.176926	1	13.5924	0	540000	540100	24.01	0.787471	1	0	0
762	2016	1	21.7954	0.141493	1.16481	0.01941	0.022609	2.98981	-4.023	4.023	3.13549		1.94591	0.5714	0.348539	0.1993	1	13.5924	0	540000	540100	27.33	0.800293	1	1	1
762	2017	1	21.8569	0.164759	1.19726	0.028003	0.0335269	2.64183	-4.06595	4.06595	3.17805		1.79176	0.5714	0.358016	0.1993	1	13.5924	0	540000	540100	27.15	0.783324	1	1	1
762	2018	1	21.7536	0.14416	1.16844	-0.070242	-0.0820738	1.36276	-4.1008	4.1008	3.21888	0	1.79176	0.5714	0.326062	0.1993	1	13.5924	0	540000	540100	26.96	0.801427	1	0	0
762	2019	1	21.7753	0.140264	1.16315	0.022295	0.0259324	1.49705	-4.14196	4.14196	3.2581		1.79176	0.5714	0.317608	0.1993	1	13.9978	0	540000	540100	26.88	0.783217	1	0	0
762	2020	1	21.7252	0.114166	1.12888	-0.020525	-0.0231702	2.59617	-4.17923	4.17923	3.29584		1.79176	0.5714	0.330228	0.1993	1	13.9978	0	540000	540100	22.27	0.616044	1	1	1
762	2021	1	21.7811	0.09827	1.10898	0.063807	0.0707607	9.5985	-4.22226	4.22226	3.3322	0	2.19722	0.5556	0.325058	0.1993	1	13.8925	0	540000	540100	22.44	0.773526	1	1	1
762	2022	1	22.74	0.459416	1.84985	0.194119	0.359091	3.13591	-4.27255	4.27255	3.3673	0	2.19722	0.5556	0.383958	0.208633	1	13.9978	0	540000	540100	20.86	0.698827	1	1	1
766	2013	0	20.8249	0.444367	1.79975	0.003697	0.00665368	2.62659	-3.85326	3.85327	3.04452	0	1.79176	0.3333	0.264922	0.178167	1	12.6115	0	220000	220500	6.55	0.224931	1	0.8	0.2
766	2014	0	20.9745	0.487007	1.94934	0.004018	0.00783247	2.71534	-3.91237	3.91237	3.09104	0	1.79176	0.3333	0.272294	0.178167	1	12.6115	0	220000	220500	6.89	0.234673	1	0	0
766	2015	0	22.1477	0.459446	1.84995	0.001651	0.00305427	2.3855	-4.03553	4.03553	3.13549	0	2.19722	0.3333	0.400234	0.249859	1	12.6115	0	220000	220500	4.88	0.114797	1	0	0
766	2016	0	22.3916	0.215342	1.27444	0.039958	0.0509241	2.12216	-4.07796	4.07796	3.17805	0	2.19722	0.3333	0.63441	0.459696	1	14.2538	0	220000	220500	2.07	0.0324553	1	0	0
766	2018	0	22.5145	0.208321	1.26314	0.054897	0.0693425	1.18625	-4.15724	4.15724	3.2581	0	2.19722	0.3333	0.638008	0.459696	1	14.3461	0	220000	220500	2.07	0.0325677	1	1	1
766	2019	0	22.2704	0.432534	1.76222	-0.434848	-0.766297	1.5691	-4.19739	4.19739	3.29584	0	2.19722	0.3333	0.389478	0.249836	1	14.4307	0	220000	220500	2.07	0.0351861	1	1	1
766	2020	0	22.3281	0.536812	2.15895	-0.072464	-0.156446	1.12426	-4.23782	4.23782	3.3322	0	2.19722	0.3333	0.333095	0.249836	1	14.3461	0	220000	220500	2.07	0.0372101	1	1	1
766	2021	0	22.2582	0.495924	1.98383	0.007324	0.0145295	1.3549	-4.27726	4.27726	3.3673	0	2.19722	0.3333	0.357772	0.239075	1	14.3461	0	220000	220500	2.07	0.0359001	1	0	0
766	2022	0	22.2677	0.494463	1.97809	0.00623	0.0123235	1.51065	-4.31736	4.31736	3.4012	0	2.19722	0.3333	0.221195	0.196587	1	14.3461	0	220000	220500	2.07	0.0394887	1	1	1
767	2013	1	24.1403	0.825965	5.74598	0.019762	0.113552	1.03068	-3.82551	3.82551	3.04452	0	2.3979	0.3636	0.745768	0.301727	1	14.0144	0	140000	140100	65.69	0.883643	1	0.2	0.6
767	2014	1	24.1345	0.798957	4.97406	0.02233	0.111071	1.14578	-3.86639	3.86639	3.09104	0	2.3979	0.3636	0.65488	0.301727	1	14.0144	0	140000	140100	65.01	0.984105	1	0.6	0.4
767	2015	1	24.2257	0.775692	4.45815	0.018075	0.080581	1.11691	-3.89231	3.89231	3.13549	0	2.3979	0.3636	0.601757	0.301727	1	14.0144	0	140000	140100	59.18	0.971597	1	0.4	0.2
767	2016	1	24.5387	0.767856	4.30767	0.003033	0.0130652	0.958993	-3.87856	3.87856	3.17805	0	2.3979	0.3636	0.568842	0.301727	1	13.9108	0	140000	140100	56.07	0.969901	1	0.2	0.6
767	2017	1	24.6029	0.834438	6.04003	-0.042112	-0.254358	1.01561	-3.90649	3.90649	3.21888	0	2.3979	0.3636	0.680321	0.274511	1	13.9108	0	140000	140100	46.26	0.68341	1	0.4	0.4
767	2018	1	24.643	0.839973	6.24896	0.000979	0.00611773	0.991294	-3.93877	3.93877	3.2581	0	2.3979	0.3636	0.684356	0.288733	1	13.9108	0	140000	140100	47.68	0.689516	1	0.4	0.2
767	2019	1	24.6538	0.843162	6.37601	0.00032	0.00204032	0.990491	-3.97667	3.97667	3.29584	0	2.07944	0.375	0.691002	0.294336	1	14.152	0	140000	140100	48.24	0.692109	1	0.4	0.4
768	2016	1	24.3924	0.548585	2.21526	0.011602	0.0257014	2.0495	-3.74474	3.74474	2.99573	0	2.30259	0.5	0.682909	0.381795	1	14.5161	0	610000	610100	60.68	0.928539	1	0.8	0.8
768	2017	1	24.4304	0.566791	2.30835	0.011644	0.0268785	1.71465	-3.7781	3.7781	3.04452	0	2.63906	0.3571	0.684894	0.381795	1	14.5161	0	610000	610100	53.1	0.829428	1	0.8	0.8
768	2018	1	24.5923	0.596783	2.48006	0.010604	0.0262985	1.3621	-3.7885	3.7885	3.09104	0	2.63906	0.3571	0.68555	0.381795	1	14.5087	0	610000	610100	53.46	0.828195	1	0.8	0.8
768	2019	1	24.6102	0.659529	2.93711	0.01167	0.0342761	1.58955	-3.82509	3.82509	3.13549	0	2.56495	0.3846	0.668131	0.381795	1	14.6699	0	610000	610100	55.88	0.895082	1	1	1
768	2020	1	24.7916	0.738184	3.81948	0.013294	0.0507761	2.47532	-3.82897	3.82897	3.17805		2.3979	0.3636	0.660647	0.381795	1	14.6528	0	610000	610100	55.84	0.855392	1	1	1
768	2021	1	24.9998	0.781332	4.57315	0.00907	0.0414785	2.18509	-3.82403	3.82403	3.21888	0	2.3979	0.3636	0.667374	0.381795	1	14.6528	0	610000	610100	54.91	0.85623	1	1	1
768	2022	1	25.1321	0.803657	5.09312	0.006369	0.0324381	1.66113	-3.83352	3.83352	3.2581	0	2.3979	0.3636	0.660194	0.381795	1	14.6528	0	610000	610100	54.91	0.891107	1	1	1
777	2012	1	21.2737	0.409436	1.6933	0.031992	0.054172	2.64859	-3.70483	3.70483	2.77259	0	2.19722	0.3333	0.473194	0.260585	1	12.948	0	320000	320500	43.98	0.936342	1	0.2	0.4
777	2013	1	21.3282	0.420844	1.72665	0.033909	0.058549	2.42367	-3.74991	3.74991	2.83321	0	2.19722	0.3333	0.282997	0.179218	1	13.4588	0	320000	320500	27.25	0.598375	1	0.2	0.2
777	2014	1	21.3232	0.390611	1.64099	0.039021	0.064033	6.35325	-3.78946	3.78946	2.89037	0	2.19722	0.3333	0.282252	0.179218	1	13.4588	0	320000	320500	27.25	0.778794	1	0	0
777	2017	1	21.449	0.377156	1.60554	0.019375	0.0311073	3.142	-3.92026	3.92026	3.04452	0	2.19722	0.3333	0.308434	0.179218	1	13.3047	0	320000	320500	29.9	0.937598	1	1	1
777	2018	1	21.5367	0.398286	1.66192	0.045658	0.07588	2.1032	-3.96699	3.96699	3.09104	0	2.19722	0.3333	0.308867	0.179218	1	13.3047	0	320000	320500	29.9	0.933208	1	1	0.8
777	2019	1	21.6065	0.391127	1.64238	0.056131	0.0921884	2.32039	-4.01188	4.01188	3.13549	0	2.19722	0.3333	0.301563	0.179218	1	13.3047	0	320000	320500	29.9	0.936423	1	1	0.8
777	2020	1	21.6267	0.374307	1.59823	0.042392	0.067752	2.42484	-4.05322	4.05322	3.17805	0	2.19722	0.3333	0.299019	0.179218	1	13.3047	0	320000	320500	29.9	0.866667	1	1	1
777	2021	1	21.7986	0.432095	1.76086	0.040986	0.0721705	2.49313	-4.10316	4.10316	3.21888	0	2.19722	0.3333	0.340829	0.177744	1	13.2534	0	320000	320500	27.02	0.746615	1	1	0.8
777	2022	1	21.8296	0.406038	1.68361	0.056873	0.095752	1.72438	-4.14468	4.14468	3.2581	0	2.19722	0.3333	0.272275	0.178252	1	13.3847	0	320000	320500	27.1	0.855699	1	1	1
778	2013	1	24.6579	0.662497	2.96294	0.021186	0.0627728	0.965021	-3.57587	3.57587	2.83321	0	2.19722	0.3333	0.688243	0.453751	1	14.4521	0	130000	130481	46.95	0.743468	1	0.4	0.2
778	2014	1	24.6987	0.667699	3.00932	0.01045	0.0314474	1.0903	-3.60782	3.60782	2.89037	0	2.19722	0.3333	0.539586	0.453751	1	14.5087	0	130000	130481	47.02	0.920157	1	0	0.2
778	2015	1	24.6526	0.640095	2.77851	0.009181	0.0255095	1.10489	-3.65691	3.65691	2.94444	0	2.19722	0.3333	0.481506	0.453751	1	14.5087	0	130000	130481	45.56	0.957143	1	0.2	0
778	2016	1	24.6206	0.625549	2.67057	0.009143	0.0244171	1.00783	-3.7031	3.7031	2.99573	0	2.19722	0.3333	0.523843	0.453751	1	14.5087	0	130000	130481	46.61	0.95317	1	0.2	0
778	2017	1	24.6158	0.579449	2.37783	0.021733	0.0516774	1.00394	-3.74403	3.74403	3.04452	0	2.19722	0.3333	0.488155	0.389951	1	14.6484	0	130000	130481	43.85	0.928632	1	0.2	0.2
778	2018	1	24.6714	0.581242	2.38801	0.03924	0.0937056	0.914591	-3.77324	3.77324	3.09104	0	2.19722	0.3333	0.5291	0.399613	1	14.7672	0	130000	130481	45.83	0.905195	1	0	0
778	2019	1	24.6265	0.548986	2.21723	0.032001	0.0709535	0.886761	-3.82196	3.82196	3.13549	0	2.07944	0.375	0.520142	0.399613	1	15.1595	0	130000	130481	44.56	0.868447	1	0.4	1
778	2020	1	24.6971	0.545879	2.20206	0.036921	0.0813021	0.826725	-3.84814	3.84814	3.17805	0	2.07944	0.3101	0.488134	0.399613	1	15.1595	0	130000	130481	41.1	0.820196	1	0	0
778	2021	1	24.7007	0.506583	2.02668	0.040839	0.0827678	0.834803	-3.88742	3.88742	3.21888	1	1.94591	0.4286	0.48465	0.399613	1	15.1595	0	130000	130481	40.73	0.833095	1	0	0
778	2022	1	24.7471	0.506581	2.02668	0.034306	0.0695271	0.80317	-3.91809	3.91809	3.2581	0	1.94591	0.4286	0.482468	0.399695	1	15.1595	0	130000	130481	41.14	0.913208	1	0.4	0.6
779	2013	1	19.7736	0.289961	1.40837	-0.085944	-0.121041	3.94973	-3.58466	3.58466	2.94444	0	2.19722	0.3333	0.2546	0.141161	1	12.5425	0	620000	620100	17.47	0.58703	1	1	0
779	2015	1	20.4027	0.71658	3.52834	-0.108939	-0.384373	8.19732	-3.78895	3.78895	3.04452	0	1.79176	0.5	0.255116	0.144141	1	12.6115	0	620000	620100	17.76	0.544785	1	1	1
779	2016	1	20.3913	0.695013	3.27883	0.018315	0.0600517	5.69956	-3.827	3.82699	3.09104	0	1.79176	0.5	0.283608	0.15	1	12.6115	0	620000	620100	21.52	0.74541	1	1	1
779	2017	1	20.2692	0.530621	2.13048	0.124792	0.265866	4.62605	-3.84542	3.84542	3.13549	0	2.19722	0.3333	0.396661	0.152716	1	12.7068	0	620000	620100	37.71	0.839119	1	1	1
779	2018	1	22.1913	0.617242	2.61262	0.054994	0.143678	0.98964	-4.07634	4.07634	3.17805	0	2.19722	0.3333	0.391754	0.152716	1	13.2357	0	620000	620100	39.01	0.861148	1	0	0
779	2019	1	21.9491	0.464409	1.8671	0.088821	0.165837	1.28054	-4.10978	4.10978	3.21888	0	2.19722	0.3333	0.718822	0.573685	1	13.5924	0	620000	620100	71.37	0.969438	1	0.2	0.2
782	2013	0	21.6857	0.584809	2.40853	0.002885	0.00694861	1.1607	-3.97691	3.97691	3.09104	1	2.07944	0.375	0.297205	0.1281	1	13.3047	0	440000	440700	4.15	0.134348	1	0.2	0
782	2014	0	21.6568	0.496837	1.98743	-0.093331	-0.185489	1.82654	-4.01514	4.01514	3.13549	1	2.19722	0.3333	0.4491	0.130044	1	13.5924	0	440000	440700	1.89	0.0404105	1	0	1
782	2015	0	21.555	0.433064	1.76387	0.0205	0.0361593	3.22093	-4.04832	4.04832	3.17805	0	2.19722	0.3333	0.401518	0.130044	1	13.5924	0	440000	440700	0	0	0	1	1
782	2016	0	21.6572	0.524044	2.10103	-0.032063	-0.0673655	2.24342	-4.09516	4.09516	3.21888	0	2.19722	0.3333	0.399868	0.130044	1	13.5924	0	440000	440700	0	0	0	1	1
782	2017	0	21.692	0.530245	2.12877	0.01397	0.0297389	1.93799	-4.13729	4.13729	3.2581	0	2.19722	0.3333	0.381926	0.284962	1	13.5924	0	440000	440700	0	0	0	1	1
782	2018	0	21.7857	0.488762	1.95603	0.013206	0.0258314	1.22662	-4.1825	4.1825	3.29584	0	2.07944	0.375	0.336318	0.293315	1	13.5924	0	440000	440700	0	0	0	0	0
782	2019	0	21.7029	0.450844	1.82098	0.004064	0.00740045	1.12072	-4.21794	4.21794	3.3322	0	2.07944	0.375	0.314307	0.293315	0	13.5924	0	440000	440700	0	0	0	0.8	0.8
782	2020	0	21.7609	0.489752	1.95983	0.012953	0.0253857	1.09226	-4.2612	4.2612	3.3673	0	2.19722	0.3333	0.3106	0.293315	1	13.5924	0	440000	440700	0	0	0	0.6	0.6
782	2021	0	21.8718	0.528948	2.12291	0.017841	0.0378748	1.52708	-4.30662	4.30662	3.4012	0	2.07944	0.375	0.3068	0.278319	1	13.5924	0	440000	440700	0	0	0	0.8	0.8
782	2022	0	21.87	0.549058	2.21758	-0.017538	-0.038892	1.2554	-4.34654	4.34654	3.43399	0	2.19722	0.3333	0.301207	0.278319	1	13.8155	0	440000	440700	0	0	0	0.8	0.6
785	2020	0	24.394	0.472484	1.89568	0.036072	0.0683809	1.03334	-4.18445	4.18445	3.43399	1	2.48491	0.3333	0.826743	0.393496	1	15.895	1	420000	420100	1.59	0.0184819	1	1	1
785	2021	0	24.7524	0.639881	2.77686	0.042692	0.11855	1.1008	-4.15702	4.15702	3.46574	1	2.48491	0.3333	0.818093	0.393496	1	15.9497	1	420000	420100	1.59	0.0184712	1	1	1
785	2022	0	24.7009	0.610786	2.56928	0.032229	0.0828053	1.04675	-4.2074	4.2074	3.49651	1	2.48491	0.3333	0.813535	0.393496	1	15.9497	1	420000	420100	1.59	0.0187832	1	1	1
786	2017	1	23.5027	0.224386	1.2893	0.14617	0.188457	2.36158	-3.90426	3.90426	3.04452	0	2.19722	0.3333	0.604442	0.357304	1	14.0779	0	110000	110000	47.67	0.831212	1	1	1
786	2018	1	23.6085	0.193719	1.24026	0.138523	0.171805	1.41167	-3.93362	3.93362	3.09104	0	2.19722	0.3333	0.647424	0.378256	1	14.2729	0	110000	110000	50.04	0.824926	1	1	1
786	2019	1	23.7896	0.322458	1.47592	0.021273	0.0313973	2.32576	-3.95316	3.95316	3.13549	0	2.19722	0.3333	0.69365	0.378256	1	14.4986	0	110000	110000	48.61	0.752593	1	1	1
786	2020	1	23.8551	0.238294	1.31284	0.131965	0.173249	3.19113	-3.98507	3.98507	3.17805	0	2.19722	0.3333	0.666326	0.378256	1	14.6993	0	110000	110000	45.25	0.719053	1	1	1
786	2021	1	24.0032	0.265219	1.36095	0.133661	0.181906	2.54321	-4.0054	4.0054	3.21888	1	2.07944	0.375	0.653525	0.378256	1	14.7787	0	110000	110000	45.63	0.722222	1	1	1
786	2022	1	24.0768	0.250342	1.33394	0.109902	0.146603	1.75262	-4.03492	4.03492	3.2581	0	2.07944	0.375	0.652483	0.378256	1	14.7787	0	110000	110000	45.21	0.692131	1	1	1
788	2012	1	22.0154	0.697721	3.30821	0.020601	0.0681524	1.73571	-3.91208	3.91208	2.99573	0	2.19722	0.3333	0.624063	0.336175	1	13.4588	0	500000	500000	53.6	0.876533	1	1	1
788	2013	1	22.1652	0.721491	3.59055	0.017715	0.0636066	2.44068	-3.95588	3.95588	3.04452	0	2.19722	0.3333	0.558824	0.285839	1	13.4588	0	500000	500000	41.3	0.740409	1	1	1
788	2014	1	22.2519	0.75428	4.06967	-0.008231	-0.0334974	2.46336	-3.9972	3.9972	3.09104	0	2.07944	0.3333	0.509118	0.285839	0	13.9978	0	500000	500000	41.3	0.807587	1	1	1
788	2015	1	21.8623	0.638146	2.76355	0.003753	0.0103716	3.35636	-4.0262	4.0262	3.13549	0	2.07944	0.375	0.464929	0.285839	0	13.5278	0	500000	500000	44.25	0.891778	1	1	1
788	2016	1	21.4371	0.442488	1.79368	0.005469	0.00980965	4.36615	-4.0393	4.0393	3.17805	0	2.07944	0.375	0.454987	0.285839	0	13.9553	0	500000	500000	44.25	0.831298	1	1	1
788	2017	1	21.4537	0.435803	1.77243	0.015964	0.0282951	2.81548	-4.08064	4.08064	3.21888	0	2.19722	0.3333	0.459969	0.285839	1	13.9108	0	500000	500000	43.37	0.82218	1	1	1
788	2018	1	21.4853	0.43586	1.77261	0.021011	0.0372443	1.88783	-4.12313	4.12313	3.2581	0	2.19722	0.3333	0.469569	0.285839	1	13.9108	0	500000	500000	43.37	0.904295	1	1	1
788	2019	1	21.6235	0.493412	1.97399	0.020276	0.0400247	2.10677	-4.17301	4.17301	3.29584	0	2.19722	0.3333	0.460312	0.285839	0	13.9108	0	500000	500000	41.43	0.888293	1	1	1
788	2020	1	21.5589	0.44	1.78571	0.016987	0.0303339	2.02675	-4.20859	4.20859	3.3322	0	2.19722	0.3333	0.446194	0.285839	0	13.9108	0	500000	500000	40.38	0.890212	1	1	1
788	2021	1	21.6559	0.474827	1.90413	0.016979	0.0323303	2.08129	-4.25509	4.25509	3.3673	0	2.07944	0.375	0.425669	0.285839	1	13.9108	0	500000	500000	40.38	0.909255	1	1	1
788	2022	0	21.6928	0.477853	1.91517	0.021162	0.0405288	2.1596	-4.29734	4.29734	3.4012	0	2.07944	0.375	0.394993	0.258159	1	13.9108	0	500000	500000	0	0	0	1	1
789	2013	1	22.7832	0.547725	2.21105	0.088965	0.196706	1.04077	-3.79115	3.79115	2.83321	1	2.30259	0.4	0.541551	0.42584	1	13.7851	0	360000	361100	47.47	0.892461	1	0.4	0.4
789	2014	1	22.9022	0.5243	2.10216	0.099135	0.208398	1.15779	-3.82647	3.82647	2.89037	0	2.30259	0.4	0.509217	0.42584	1	13.8155	0	360000	361100	48.14	0.924525	1	0.2	0.2
789	2015	1	22.9214	0.546393	2.20455	0.038068	0.0839228	1.1238	-3.8656	3.8656	2.94444	0	2.19722	0.3333	0.48921	0.42584	1	13.8643	0	360000	361100	47.71	0.959381	1	0.2	0.2
789	2016	1	22.861	0.482544	1.93253	0.045587	0.0880984	1.06333	-3.90823	3.90823	2.99573	0	2.19722	0.3333	0.550857	0.42584	1	13.8643	0	360000	361100	47.47	0.905916	1	0.4	0.2
789	2017	1	22.8484	0.446705	1.80736	0.100552	0.181733	1.21652	-3.94874	3.94874	3.04452		2.07944	0.375	0.599497	0.42584	1	13.9108	0	360000	361100	47.47	0.867824	1	0.4	0.4
789	2018	1	23.0312	0.393845	1.64974	0.182799	0.301571	1.05824	-3.98002	3.98002	3.09104	0	2.19722	0.3333	0.581428	0.42584	1	13.9108	0	360000	361100	48.5	0.86669	1	0.6	0.4
789	2019	1	23.1919	0.362792	1.56935	0.174026	0.273107	1.18744	-4.00998	4.00998	3.13549	0	2.19722	0.3333	0.539782	0.42584	1	14.0144	0	360000	361100	47.47	0.864506	1	0	0
789	2020	1	23.4405	0.382607	1.61971	0.145108	0.235034	1.08313	-4.03008	4.03008	3.17805	0	2.19722	0.3333	0.518676	0.42583	1	14.0144	0	360000	361100	47.71	0.936041	1	1	1
789	2021	1	23.5814	0.374623	1.59904	0.132387	0.211692	0.933685	-4.05643	4.05643	3.21888	0	2.19722	0.3333	0.517395	0.425824	1	14.5186	0	360000	361100	48.67	0.946703	1	0	0
789	2022	1	23.6257	0.425966	1.74206	0.032053	0.0558382	0.80317	-4.0918	4.09179	3.2581	0	2.19722	0.3333	0.53436	0.435765	1	14.221	0	360000	361100	49.61	0.947841	1	1	1
790	2013	0	20.735	0.421391	1.72828	0.049478	0.0855119	3.85681	-4.04085	4.04085	3.2581	1	2.07944	0.375	0.224223	0.221544	1	13.017	0	510000	510100	0	0	0	0.4	0.6
790	2014	0	20.7839	0.404916	1.68043	0.062203	0.104528	3.88498	-4.08769	4.08769	3.29584	1	1.94591	0.4286	0.203686	0.18858	1	13.3847	0	510000	510100	0	0	0	0	0
790	2017	0	21.0055	0.367401	1.58078	0.129457	0.204643	2.75737	-4.23609	4.23609	3.4012	0	2.19722	0.3333	0.190251	0.180789	1	13.3847	0	510000	510100	0	0	0	1	1
790	2018	0	20.804	0.229271	1.29747	0.028751	0.0373036	2.3264	-4.25044	4.25044	3.43399	0	2.19722	0.3333	0.181884	0.180789	1	13.3847	0	510000	510100	0	0	0	1	1
[truncated: 15,085 more rows]
